# Supplementary material for: Development of an IFNγ response‐related signature for predicting the survival of cutaneous melanoma
Source: Cancer Med. 2020 Sep 9;9(21):8186–201. doi: 10.1002/cam4.3438 (PMC7643661; doi:10.1002/cam4.3438)
Supplement: Supplementary file 5 — Supplementary Material [file CAM4-9-8186-s005.xlsx]

## Sheet: Sheet1
ID	StromalScore	ImmuneScore	ESTIMATEScore
TCGA-E7-A5KF-01A-11R-A28M-07	-2410.66	-536.824	-2947.49
TCGA-K4-A5RI-01A-11R-A28M-07	-589.157	218.834	-370.323
TCGA-XF-A9T4-01A-11R-A39I-07	-735.165	628.808	-106.357
TCGA-DK-A1AG-01A-11R-A13Y-07	-1776.31	185.926	-1590.39
TCGA-K4-A5RJ-01A-11R-A28M-07	455.852	2806.63	3262.48
TCGA-DK-A3IS-01A-21R-A21D-07	-1846.64	-182.938	-2029.58
TCGA-XF-A9SI-01A-11R-A39I-07	710.333	2812.12	3522.45
TCGA-C4-A0F6-01A-11R-A10U-07	-393.576	103.698	-289.879
TCGA-XF-A9SY-01A-21R-A42T-07	575.831	2093.63	2669.46
TCGA-E7-A6MD-01A-41R-A352-07	47.9189	1091.22	1139.13
TCGA-XF-AAMY-01A-11R-A42T-07	168.426	199.817	368.243
TCGA-ZF-A9R1-01A-11R-A39I-07	-1232.22	-151.979	-1384.19
TCGA-GU-A766-01A-11R-A32O-07	213.776	2422.68	2636.45
TCGA-FD-A3SO-01A-11R-A22U-07	385.611	1011.23	1396.84
TCGA-E7-A677-01A-11R-A30C-07	-1103.2	160.545	-942.657
TCGA-4Z-AA89-01A-11R-A39I-07	-2187.76	-69.1756	-2256.94
TCGA-DK-A3X2-01A-11R-A22U-07	-1823.15	-956.611	-2779.76
TCGA-DK-A6B2-01A-11R-A30C-07	617.109	1288.47	1905.58
TCGA-FD-A3SQ-01A-21R-A22U-07	801.91	885.714	1687.62
TCGA-DK-AA6R-01A-11R-A42T-07	-919.929	191.985	-727.944
TCGA-BT-A2LD-01A-12R-A20F-07	-630.505	210.956	-419.549
TCGA-BT-A42F-01A-11R-A23W-07	-225.264	2062.82	1837.55
TCGA-XF-A9SL-01A-11R-A39I-07	1086.8	2045.21	3132.02
TCGA-ZF-A9RC-01A-11R-A38B-07	-0.750524	-241.411	-242.161
TCGA-GV-A3JX-01A-11R-A20F-07	-1301.02	620.127	-680.895
TCGA-KQ-A41R-01A-21R-A352-07	-1335.61	-360.653	-1696.26
TCGA-E7-A8O8-01A-11R-A36F-07	-1449.08	-215.489	-1664.57
TCGA-FJ-A3ZE-01A-11R-A23N-07	-2064.31	-1027.6	-3091.92
TCGA-BT-A20Q-01A-11R-A14Y-07	415.534	1052.05	1467.59
TCGA-FD-A5C1-01A-11R-A28M-07	685.634	1804.11	2489.74
TCGA-CF-A3MH-01A-11R-A20F-07	-1966.98	-114.186	-2081.16
TCGA-G2-A2ES-01A-11R-A180-07	-46.072	852.917	806.845
TCGA-K4-A4AC-01A-21R-A26T-07	-543.1	960.681	417.58
TCGA-5N-A9KM-01A-11R-A42T-07	-82.1559	878.014	795.858
TCGA-DK-A2I4-01A-11R-A21D-07	1190.19	2763.63	3953.82
TCGA-UY-A78P-01A-12R-A36F-07	174.651	1991.25	2165.9
TCGA-CU-A3QU-01A-11R-A22U-07	-2057.24	-393.919	-2451.16
TCGA-E7-A519-01A-11R-A26T-07	-809.368	1312.55	503.178
TCGA-UY-A9PE-01A-11R-A38B-07	-543.154	-260.653	-803.807
TCGA-BT-A20U-01A-11R-A14Y-07	-350.135	191.469	-158.667
TCGA-FD-A6TA-01A-12R-A33J-07	527.444	1262.79	1790.23
TCGA-DK-AA6M-01A-11R-A39I-07	-34.3104	1634.75	1600.44
TCGA-E7-A7PW-01A-11R-A352-07	-1889.72	-141.22	-2030.94
TCGA-G2-AA3C-01A-21R-A39I-07	1.50107	2030.95	2032.45
TCGA-FD-A3N6-01A-11R-A21D-07	-1072.15	311.654	-760.499
TCGA-FD-A5BY-01A-31R-A28M-07	-194.183	426.072	231.889
TCGA-DK-A1AC-01A-11R-A13Y-07	2.17098	948.381	950.552
TCGA-KQ-A41Q-01A-11R-A33J-07	-1432.53	-419.074	-1851.6
TCGA-XF-AAMG-01A-11R-A42T-07	-183.012	-27.8409	-210.853
TCGA-CF-A7I0-01A-22R-A352-07	-499.717	92.4343	-407.283
TCGA-FJ-A3ZF-01A-11R-A23N-07	-1864.34	-1026.29	-2890.63
TCGA-FD-A5BU-01A-31R-A26T-07	471.367	1306.32	1777.68
TCGA-FD-A5BT-01A-11R-A26T-07	1470.61	2387.14	3857.75
TCGA-GV-A3JW-01A-11R-A20F-07	-1579.32	-999.788	-2579.11
TCGA-XF-A8HG-01A-11R-A36F-07	-1665.34	-489.96	-2155.3
TCGA-4Z-AA7S-01A-11R-A39I-07	-1399.5	-613.614	-2013.12
TCGA-DK-AA6W-01A-12R-A39I-07	-1201.67	-74.7073	-1276.38
TCGA-GD-A3OS-01A-12R-A220-07	-375.554	-60.6739	-436.228
TCGA-XF-A9ST-01A-11R-A42T-07	-1482.59	-931.425	-2414.02
TCGA-GD-A3OQ-01A-32R-A220-07	-1196.72	-110.105	-1306.82
TCGA-G2-A3IE-01A-11R-A20F-07	-1367.08	-130.693	-1497.77
TCGA-FD-A5BR-01A-11R-A26T-07	-160.476	1047.3	886.828
TCGA-BT-A0S7-01A-11R-A10U-07	-491.36	-79.9339	-571.294
TCGA-H4-A2HQ-01A-11R-A180-07	-1757.92	-346.322	-2104.25
TCGA-4Z-AA7W-01A-11R-A39I-07	-82.225	2477.18	2394.96
TCGA-XF-A9T0-01A-11R-A39I-07	-223.322	637.805	414.484
TCGA-E7-A4IJ-01A-31R-A26T-07	-1363.79	531.839	-831.95
TCGA-FJ-A3Z9-01A-11R-A26T-07	-1954.57	-735.324	-2689.89
TCGA-4Z-AA87-01A-11R-A39I-07	-831.338	691.304	-140.035
TCGA-BT-A20V-01A-11R-A14Y-07	-1618.44	465.139	-1153.3
TCGA-K4-A83P-01A-11R-A352-07	1119.2	2530.97	3650.17
TCGA-ZF-AA4W-01A-12R-A38B-07	-1310.92	-9.12532	-1320.04
TCGA-DK-AA74-01A-11R-A39I-07	1431.7	2387.55	3819.26
TCGA-E7-A6ME-01A-22R-A32O-07	-1620.87	202.36	-1418.51
TCGA-ZF-AA58-01A-12R-A42T-07	811.939	2410.37	3222.31
TCGA-HQ-A2OF-01A-11R-A26T-07	-1712.64	-917.732	-2630.37
TCGA-PQ-A6FN-01A-11R-A31N-07	-542.014	695.227	153.214
TCGA-GV-A3JV-01A-11R-A220-07	-199.528	625.248	425.719
TCGA-DK-A2I2-01A-11R-A180-07	234.458	1597.88	1832.34
TCGA-4Z-AA7Q-01A-11R-A39I-07	-523.444	1803.37	1279.92
TCGA-DK-A2I1-01A-11R-A180-07	796.697	1238.59	2035.29
TCGA-DK-A1A7-01A-11R-A13Y-07	-1105.23	46.5109	-1058.72
TCGA-BL-A13I-01A-11R-A277-07	798.268	2064.82	2863.08
TCGA-E7-A678-01A-11R-A30C-07	-1913.17	8.28693	-1904.88
TCGA-GC-A3YS-01A-11R-A23N-07	473.6	929.372	1402.97
TCGA-CF-A47W-01A-11R-A23W-07	-1658.15	-375.32	-2033.47
TCGA-UY-A78N-01A-12R-A33J-07	-1203.91	-887.607	-2091.52
TCGA-DK-A3IU-01A-11R-A20F-07	897.022	2735.49	3632.51
TCGA-DK-A3WW-01A-22R-A23N-07	-460.17	1972.74	1512.57
TCGA-GD-A6C6-01A-21R-A31N-07	-1051.46	160.427	-891.034
TCGA-XF-A8HF-01A-11R-A36F-07	-193.905	480.559	286.654
TCGA-HQ-A5NE-01A-12R-A28M-07	-452.786	345.519	-107.267
TCGA-XF-A9SK-01A-11R-A42T-07	747.987	1239	1986.99
TCGA-K4-A4AB-01B-12R-A28M-07	149.054	546.886	695.94
TCGA-CU-A0YN-01A-21R-A10U-07	-112.496	908.837	796.341
TCGA-XF-A9T3-01A-11R-A42T-07	496.322	1022.94	1519.26
TCGA-C4-A0EZ-01A-21R-A24X-07	-1321.79	-1131.04	-2452.83
TCGA-DK-A3WY-01A-11R-A22U-07	856.959	3054.84	3911.8
TCGA-ZF-A9R3-01A-11R-A38B-07	-1205.48	246.175	-959.308
TCGA-XF-AAN7-01A-11R-A42T-07	-183.323	50.67	-132.653
TCGA-FD-A3B8-01A-31R-A20F-07	1654.25	2694.82	4349.07
TCGA-FD-A3NA-01A-11R-A21D-07	-339.89	691.494	351.604
TCGA-ZF-AA5P-01A-11R-A39I-07	712.095	942.434	1654.53
TCGA-GD-A76B-01A-11R-A32O-07	-746.864	1394.08	647.22
TCGA-XF-AAML-01A-11R-A42T-07	-1978.84	236.252	-1742.59
TCGA-XF-AAN1-01A-31R-A42T-07	-1481.26	-135.213	-1616.47
TCGA-UY-A8OD-01A-11R-A36F-07	532.583	974.301	1506.88
TCGA-2F-A9KQ-01A-11R-A38B-07	-1228.05	-580.306	-1808.36
TCGA-ZF-AA4T-01A-11R-A38B-07	-1782.85	-382.358	-2165.21
TCGA-C4-A0F7-01A-11R-A084-07	-972.702	-456.385	-1429.09
TCGA-XF-AAMR-01A-31R-A42T-07	552.568	573.961	1126.53
TCGA-FD-A3B5-01A-11R-A20F-07	-789.223	-261.843	-1051.07
TCGA-BT-A20O-01A-21R-A14Y-07	1029.76	3094.44	4124.2
TCGA-ZF-AA4V-01A-11R-A38B-07	-462.173	851.372	389.2
TCGA-CF-A47V-01A-11R-A23W-07	-857.952	392.954	-464.998
TCGA-YC-A9TC-01A-22R-A39I-07	-954.216	-173.589	-1127.8
TCGA-XF-A8HE-01A-11R-A36F-07	-272.128	1330.96	1058.83
TCGA-E7-A6MF-01A-12R-A32O-07	-1856.82	-291.334	-2148.15
TCGA-BL-A5ZZ-01A-31R-A30C-07	933.089	1249.1	2182.19
TCGA-GC-A3RD-01A-12R-A22U-07	-1182.23	-113.75	-1295.98
TCGA-4Z-AA82-01A-11R-A39I-07	-195.85	323.952	128.103
TCGA-ZF-AA51-01A-21R-A39I-07	49.4827	1448.83	1498.31
TCGA-CF-A5U8-01A-11R-A28M-07	-1781.13	-465.896	-2247.03
TCGA-BL-A13J-01A-11R-A277-07	332.776	-64.2759	268.501
TCGA-DK-A2I6-01A-12R-A18C-07	-964.36	-244.47	-1208.83
TCGA-UY-A78L-01A-12R-A33J-07	-255.817	214.027	-41.7901
TCGA-4Z-AA7N-01A-11R-A39I-07	806.367	2597.87	3404.24
TCGA-ZF-AA4U-01A-11R-A38B-07	-2261.96	-280.599	-2542.56
TCGA-ZF-A9R0-01A-11R-A38B-07	-633.37	384.691	-248.679
TCGA-XF-A9SW-01A-11R-A42T-07	1469.61	1148.53	2618.15
TCGA-GU-A763-01A-11R-A32O-07	-1970.01	-50.1476	-2020.16
TCGA-FD-A3B3-01A-12R-A206-07	723.812	1978.18	2701.99
TCGA-4Z-AA7Y-01A-11R-A39I-07	-1742.62	-482.501	-2225.12
TCGA-CU-A5W6-01A-11R-A28M-07	-968.802	152.161	-816.641
TCGA-GV-A3QK-01B-11R-A23N-07	-1259.25	904.818	-354.428
TCGA-CF-A9FF-01A-11R-A38B-07	-649.16	458.764	-190.396
TCGA-ZF-AA52-01A-12R-A39I-07	830.488	1073.54	1904.03
TCGA-GV-A3QI-01A-11R-A220-07	-1871.17	-1168.5	-3039.67
TCGA-DK-AA6L-01A-11R-A39I-07	-946.92	826.41	-120.51
TCGA-K4-A3WS-01A-11R-A22U-07	1134.82	1239.08	2373.9
TCGA-4Z-AA83-01A-11R-A39I-07	-858.404	464.459	-393.944
TCGA-DK-A6B0-01A-11R-A31N-07	-1758.95	-223.235	-1982.19
TCGA-E7-A7DU-01A-11R-A32O-07	-1560.75	-186.85	-1747.6
TCGA-DK-A1AF-01A-11R-A13Y-07	1230.52	1748.56	2979.08
TCGA-E5-A2PC-01A-11R-A206-07	-1547.67	446.849	-1100.82
TCGA-K4-A3WV-01A-11R-A22U-07	-1374.89	-843.586	-2218.48
TCGA-GV-A3QH-01A-11R-A220-07	-2244.2	-740.505	-2984.7
TCGA-ZF-A9R4-01A-11R-A38B-07	-1609.19	177.638	-1431.55
TCGA-GU-A42R-01A-11R-A23N-07	-1625.38	-664.206	-2289.59
TCGA-5N-A9KI-01A-31R-A42T-07	-23.8088	739.784	715.975
TCGA-DK-A3IK-01A-32R-A21D-07	-415.379	-22.1617	-437.541
TCGA-CF-A1HS-01A-11R-A13Y-07	-650.475	612.8	-37.6749
TCGA-XF-A9T6-01A-11R-A42T-07	-1223.62	300.083	-923.533
TCGA-UY-A78M-01A-21R-A352-07	-320.416	-246.784	-567.2
TCGA-XF-AAMW-01A-11R-A42T-07	-452.661	809.24	356.579
TCGA-XF-A8HC-01A-11R-A36F-07	-2046.64	-945.869	-2992.51
TCGA-FD-A5BV-01A-11R-A26T-07	-1083.21	-465.201	-1548.41
TCGA-UY-A9PH-01A-11R-A38B-07	219.901	2028.21	2248.11
TCGA-FT-A3EE-01A-11R-A206-07	-1079.14	-245.271	-1324.41
TCGA-FD-A3SR-01A-11R-A22U-07	345.645	987.221	1332.87
TCGA-GC-A3RB-01A-12R-A220-07	-1342.53	-195.389	-1537.92
TCGA-CF-A47X-01A-31R-A23W-07	-1796.59	-612.226	-2408.81
TCGA-BT-A20R-01A-12R-A16R-07	855.619	588.253	1443.87
TCGA-DK-A3IV-01A-22R-A21D-07	-1513.27	1265.65	-247.621
TCGA-FD-A3SS-01A-12R-A22U-07	-984.588	-421.002	-1405.59
TCGA-G2-AA3F-01A-12R-A42T-07	-1144.91	-457.06	-1601.97
TCGA-ZF-AA56-01A-31R-A39I-07	-189.772	1028.53	838.759
TCGA-DK-AA77-01A-11R-A39I-07	-1446.38	497.591	-948.789
TCGA-DK-A3IT-01A-31R-A20F-07	-69.8475	519.986	450.138
TCGA-DK-AA6Q-01A-11R-A39I-07	-1539.55	1083.47	-456.078
TCGA-DK-A6B1-01A-12R-A30C-07	-1241.93	-402.075	-1644.01
TCGA-G2-A3VY-01A-11R-A22U-07	-2078.23	-1003.98	-3082.2
TCGA-BL-A0C8-01A-11R-A277-07	-488.697	-142.674	-631.371
TCGA-FD-A62S-01A-11R-A30C-07	1233	1426.32	2659.32
TCGA-YC-A8S6-01A-31R-A38B-07	593.772	1323.21	1916.98
TCGA-GD-A2C5-01A-12R-A180-07	-211.153	39.3204	-171.832
TCGA-ZF-A9RE-01A-11R-A38B-07	-2019.93	-339.436	-2359.36
TCGA-KQ-A41S-01A-12R-A33J-07	332.329	293.434	625.763
TCGA-ZF-AA4X-01A-11R-A38B-07	-2462.21	-369.444	-2831.66
TCGA-BT-A3PK-01A-21R-A220-07	291.196	995.031	1286.23
TCGA-DK-AA71-01A-31R-A39I-07	-1274.79	-233.032	-1507.82
TCGA-K4-A54R-01A-11R-A26T-07	248.137	1378.9	1627.03
TCGA-ZF-A9RF-01A-11R-A38B-07	-768.83	1893.84	1125.01
TCGA-GC-A3WC-01A-31R-A22U-07	-193.897	1755.84	1561.94
TCGA-FD-A6TK-01A-42R-A33J-07	894.25	1594.01	2488.26
TCGA-DK-A6AW-01A-11R-A30C-07	-1128.14	-304.426	-1432.57
TCGA-R3-A69X-01A-22R-A30C-07	482.21	1283.69	1765.9
TCGA-G2-A2EJ-01A-11R-A180-07	-1326.7	400.271	-926.432
TCGA-XF-AAMT-01A-11R-A42T-07	852.751	1031.14	1883.89
TCGA-FD-A6TE-01A-12R-A33J-07	-1931.86	-102.747	-2034.61
TCGA-CF-A8HX-01A-11R-A36F-07	-1612.93	-484.814	-2097.74
TCGA-CU-A3KJ-01A-11R-A21D-07	-1012.44	425.249	-587.189
TCGA-E7-A7XN-01A-11R-A352-07	-923.361	1910.9	987.536
TCGA-GC-A3RC-01A-11R-A22U-07	-421.938	1417.97	996.032
TCGA-CF-A1HR-01A-11R-A13Y-07	-828.219	385.839	-442.38
TCGA-ZF-AA4R-01A-11R-A38B-07	163.249	-125.8	37.4498
TCGA-HQ-A2OE-01A-11R-A206-07	-1775.21	-406.06	-2181.27
TCGA-H4-A2HO-01A-11R-A180-07	-824.395	542.734	-281.661
TCGA-XF-AAN2-01A-11R-A42T-07	-929.003	942.107	13.1045
TCGA-4Z-AA7M-01A-11R-A39I-07	-1067.96	-160.897	-1228.85
TCGA-DK-A1AE-01A-11R-A13Y-07	-1255.51	-372.962	-1628.47
TCGA-FT-A61P-01A-11R-A30C-07	648.555	1196.87	1845.43
TCGA-ZF-A9RM-01A-11R-A38B-07	-2517.36	-867.155	-3384.52
TCGA-FD-A43Y-01A-21R-A26T-07	58.7645	800.485	859.25
TCGA-ZF-AA4N-01A-11R-A38B-07	-783.719	761.994	-21.7254
TCGA-LT-A8JT-01A-11R-A36F-07	-1506.7	165.704	-1341
TCGA-G2-A2EC-01A-11R-A180-07	338.095	966.454	1304.55
TCGA-DK-AA76-01A-11R-A39I-07	-1836.65	-1112.92	-2949.56
TCGA-CF-A9FM-01A-11R-A38B-07	-1545.99	220.087	-1325.9
TCGA-GU-A764-01A-11R-A352-07	274.232	1441.58	1715.81
TCGA-ZF-A9R2-01A-11R-A39I-07	-2448.14	-762.901	-3211.05
TCGA-FD-A3B4-01A-12R-A206-07	141.673	1361.05	1502.72
TCGA-SY-A9G0-01A-12R-A38B-07	1100.62	698.68	1799.3
TCGA-FD-A62O-01A-11R-A30C-07	-886.321	-429.625	-1315.95
TCGA-DK-A2HX-01A-12R-A18C-07	970.886	283.013	1253.9
TCGA-XF-AAN0-01A-11R-A42T-07	-459.514	920.048	460.533
TCGA-FD-A43U-01A-11R-A23W-07	1018.54	2306.21	3324.75
TCGA-XF-AAN3-01A-11R-A42T-07	276.356	734.674	1011.03
TCGA-CU-A0YR-01A-12R-A10U-07	116.439	1298.3	1414.74
TCGA-GV-A6ZA-01A-12R-A33J-07	-1373.47	394.411	-979.062
TCGA-GU-AATQ-01A-11R-A39I-07	-1095.67	147.365	-948.303
TCGA-FD-A3B7-01A-31R-A20F-07	1291.26	2137.56	3428.82
TCGA-KQ-A41N-01A-11R-A33J-07	-1262.81	-744.794	-2007.61
TCGA-FD-A6TB-01A-12R-A33J-07	470.002	1966.43	2436.44
TCGA-FD-A6TD-01A-51R-A33J-07	271.09	1628.28	1899.37
TCGA-DK-AA6X-01A-12R-A42T-07	-568.401	875.54	307.14
TCGA-DK-AA75-01A-11R-A39I-07	-1913.66	-741.949	-2655.61
TCGA-FD-A3SJ-01A-12R-A22U-07	-229.828	-0.227033	-230.055
TCGA-E7-A541-01A-11R-A26T-07	-842.037	1265.4	423.362
TCGA-C4-A0F1-01A-11R-A034-07	-384.742	310.023	-74.7186
TCGA-FD-A3B6-01A-21R-A20F-07	-201.913	1717.21	1515.3
TCGA-GV-A40G-01A-11R-A23N-07	-1844.87	-665.636	-2510.51
TCGA-HQ-A5ND-01A-11R-A26T-07	-1708.72	-164.369	-1873.09
TCGA-XF-AAMH-01A-11R-A42T-07	-893.086	-603.079	-1496.17
TCGA-4Z-AA7O-01A-31R-A39I-07	-633.822	649.033	15.2112
TCGA-E7-A85H-01A-11R-A352-07	-558.393	597.497	39.1035
TCGA-GC-A4ZW-01A-11R-A26T-07	-1688.92	-557.127	-2246.05
TCGA-XF-A8HH-01A-11R-A38B-07	209.782	302.643	512.426
TCGA-CU-A3YL-01A-11R-A22U-07	-988.784	-117.896	-1106.68
TCGA-C4-A0F0-01A-12R-A10U-07	-199.058	846.916	647.858
TCGA-DK-A1AA-01A-11R-A13Y-07	-1446.98	62.6346	-1384.34
TCGA-CF-A3MI-01A-11R-A20F-07	-1048.25	339.061	-709.187
TCGA-BT-A20N-01A-11R-A14Y-07	-1039.42	-685.471	-1724.89
TCGA-2F-A9KP-01A-11R-A38B-07	-1658.3	-688.616	-2346.92
TCGA-FD-A5BZ-01A-11R-A28M-07	1030.1	146.134	1176.23
TCGA-E7-A3Y1-01A-11R-A22U-07	-1299.31	-117.098	-1416.4
TCGA-BT-A20X-01A-11R-A16R-07	-233.7	450.037	216.337
TCGA-G2-A3IB-01A-11R-A20F-07	-1463.57	-231.737	-1695.3
TCGA-ZF-AA53-01A-11R-A39I-07	640.234	1687.73	2327.96
TCGA-DK-A3WX-01A-22R-A22U-07	101.529	1444.03	1545.56
TCGA-G2-A2EO-01A-11R-A180-07	469.219	1416.69	1885.9
TCGA-CF-A9FL-01A-11R-A38B-07	-377.314	13.1787	-364.135
TCGA-4Z-AA7R-01A-11R-A39I-07	-970.857	-668.085	-1638.94
TCGA-G2-A2EF-01A-12R-A18C-07	-690.833	1658.05	967.214
TCGA-UY-A8OB-01A-12R-A42T-07	-1298.76	572.829	-725.934
TCGA-FD-A5BX-01A-11R-A26T-07	791.799	1853.7	2645.5
TCGA-4Z-AA80-01A-11R-A39I-07	-1740.35	-477.852	-2218.2
TCGA-XF-A8HB-01A-11R-A36F-07	-1941.58	-399.813	-2341.39
TCGA-E7-A8O7-01A-11R-A36F-07	-1339.94	646.251	-693.685
TCGA-BT-A3PJ-01A-21R-A220-07	-654.022	1035.7	381.678
TCGA-ZF-A9R7-01A-11R-A38B-07	-976.81	2020.27	1043.46
TCGA-GV-A40E-01A-12R-A23N-07	-607.379	404.265	-203.114
TCGA-GC-A3BM-01A-11R-A22U-07	-1525.16	-34.0176	-1559.18
TCGA-XF-A9SJ-01A-11R-A39I-07	196.215	1407.21	1603.42
TCGA-E7-A7DV-01A-11R-A33J-07	594.139	2109.16	2703.3
TCGA-GU-A42P-01A-11R-A23W-07	-1942.61	-977.182	-2919.79
TCGA-XF-A9T8-01A-11R-A39I-07	351.045	1995.12	2346.16
TCGA-GC-A3OO-01A-11R-A22U-07	-48.929	406.567	357.638
TCGA-XF-AAN4-01A-11R-A42T-07	1626.78	2067.75	3694.53
TCGA-FD-A43P-01A-31R-A23W-07	-280.975	1956.4	1675.42
TCGA-GU-A767-01A-11R-A32O-07	-386.666	-107.889	-494.555
TCGA-FD-A62N-01A-11R-A30C-07	1344.46	3014.05	4358.51
TCGA-E5-A4TZ-01A-11R-A31N-07	-2000.94	-277.508	-2278.45
TCGA-2F-A9KR-01A-11R-A38B-07	-1462.87	-223.357	-1686.23
TCGA-ZF-AA5N-01A-11R-A42T-07	-1552.18	-169.229	-1721.41
TCGA-BT-A20J-01A-11R-A14Y-07	-311.354	1763.69	1452.33
TCGA-ZF-A9R5-01A-12R-A42T-07	-1757.3	-87.7816	-1845.08
TCGA-KQ-A41P-01A-12R-A33J-07	-97.5209	535.417	437.896
TCGA-ZF-AA54-01A-11R-A39I-07	847.41	1759.37	2606.78
TCGA-4Z-AA81-01A-11R-A39I-07	-1287.46	806.331	-481.134
TCGA-XF-A9T2-01A-11R-A42T-07	-183.835	-83.0104	-266.846
TCGA-K4-A3WU-01B-11R-A23N-07	158.827	1559.44	1718.27
TCGA-FD-A62P-01A-32R-A30C-07	144.112	1156.48	1300.59
TCGA-S5-AA26-01A-11R-A38B-07	-1905.15	-599.549	-2504.7
TCGA-GU-A42Q-01A-11R-A23W-07	-1447.41	-525.991	-1973.4
TCGA-UY-A9PD-01A-11R-A38B-07	-278.227	-47.7281	-325.955
TCGA-XF-A8HI-01A-11R-A38B-07	-1555.52	18.3688	-1537.15
TCGA-ZF-A9R9-01A-11R-A38B-07	741.865	538.161	1280.03
TCGA-CF-A27C-01A-11R-A16R-07	-2179.93	-423.368	-2603.3
TCGA-DK-AA6U-01A-11R-A39I-07	-1882.08	-408.891	-2290.97
TCGA-XF-AAMZ-01A-11R-A42T-07	-998.541	306.754	-691.788
TCGA-BT-A0YX-01A-11R-A10U-07	-540.663	949.316	408.653
TCGA-XF-A9T5-01A-11R-A42T-07	89.7267	2145.31	2235.04
TCGA-CF-A3MG-01A-11R-A20F-07	-2168.45	-609.65	-2778.1
TCGA-S5-A6DX-01A-11R-A31N-07	333.971	1885.1	2219.07
TCGA-FD-A5C0-01A-11R-A28M-07	-452.613	198.29	-254.323
TCGA-E7-A5KE-01A-11R-A28M-07	-2199.19	-970.257	-3169.45
TCGA-BT-A2LB-01A-11R-A18C-07	219.72	1015.53	1235.25
TCGA-DK-A1AB-01A-11R-A13Y-07	917.44	971.57	1889.01
TCGA-FD-A6TC-01A-21R-A33J-07	290.141	125.424	415.565
TCGA-FD-A3N5-01A-11R-A21D-07	-930.032	357.291	-572.742
TCGA-DK-A3X1-01A-12R-A22U-07	-539.133	111.212	-427.921
TCGA-FD-A6TI-01A-11R-A32O-07	-723.156	-33.455	-756.611
TCGA-BT-A20T-01A-11R-A14Y-07	-59.8106	775.476	715.665
TCGA-FJ-A871-01A-11R-A352-07	-817.168	-503.526	-1320.69
TCGA-E7-A97P-01A-11R-A38B-07	107.75	1731.29	1839.04
TCGA-YC-A89H-01A-11R-A36F-07	-661.129	356.374	-304.755
TCGA-DK-AA6P-01A-11R-A39I-07	-1634.05	-796.705	-2430.76
TCGA-ZF-A9RN-01A-11R-A42T-07	-1156.89	1048.21	-108.675
TCGA-XF-A9SV-01A-21R-A42T-07	162.359	-69.137	93.2216
TCGA-2F-A9KO-01A-11R-A38B-07	-137.9	1485.67	1347.77
TCGA-BT-A2LA-01A-11R-A18C-07	-1417.86	-1445.51	-2863.37
TCGA-CF-A8HY-01A-11R-A36F-07	-1639.95	-97.9758	-1737.92
TCGA-BT-A42E-01A-11R-A23W-07	-516.785	1695.38	1178.6
TCGA-XF-AAMJ-01A-11R-A42T-07	1206.47	614.86	1821.33
TCGA-CF-A47Y-01A-11R-A23W-07	-1655.4	-386.749	-2042.15
TCGA-ZF-AA5H-01A-11R-A39I-07	-201.333	1286.88	1085.55
TCGA-GV-A3QF-01A-31R-A22U-07	-1720.45	-440.285	-2160.74
TCGA-CF-A47T-01A-11R-A23W-07	-1323.03	-531.626	-1854.65
TCGA-KQ-A41O-01A-12R-A352-07	-2533.22	-1445.11	-3978.33
TCGA-XF-AAN5-01A-11R-A42T-07	-586.244	1449.91	863.667
TCGA-MV-A51V-01A-11R-A26T-07	-1253.2	-562.252	-1815.45
TCGA-4Z-AA84-01A-11R-A39I-07	-1019.73	-349.831	-1369.56
TCGA-UY-A78K-01A-11R-A33J-07	-542.8	1800.9	1258.1
TCGA-UY-A9PA-01A-11R-A38B-07	-1650.4	826.203	-824.201
TCGA-K4-A6FZ-01A-11R-A31N-07	-937.887	915.767	-22.1193
TCGA-LT-A5Z6-01A-11R-A28M-07	-1822.34	61.3252	-1761.02
TCGA-G2-AA3B-01A-11R-A39I-07	-1736.13	297.987	-1438.15
TCGA-GV-A3JZ-01A-11R-A21D-07	-381.506	112.711	-268.795
TCGA-G2-A2EK-01A-22R-A18C-07	-923.909	337.145	-586.763
TCGA-G2-A2EL-01A-12R-A18C-07	-2070.83	-1587.84	-3658.67
TCGA-FD-A3SM-01A-11R-A22U-07	143.558	-51.6082	91.95
TCGA-GU-A762-01A-11R-A33J-07	415.518	2384.14	2799.65
TCGA-XF-A9SH-01A-11R-A39I-07	-898.254	134.265	-763.989
TCGA-DK-AA6T-01A-11R-A39I-07	-148.871	2171.15	2022.28
TCGA-DK-A3IQ-01A-31R-A32Y-07	1751.45	389.883	2141.34
TCGA-CF-A5UA-01A-11R-A28M-07	-1573.36	-228.761	-1802.12
TCGA-CU-A72E-01A-12R-A33J-07	-165.403	285.165	119.763
TCGA-UY-A9PB-01A-11R-A38B-07	753.616	1939.3	2692.92
TCGA-XF-A9SP-01A-11R-A39I-07	924.933	842.665	1767.6
TCGA-CF-A47S-01A-11R-A23W-07	-1510.84	260.519	-1250.32
TCGA-GD-A3OP-01A-21R-A220-07	-4.63708	335.366	330.729
TCGA-FD-A3SP-01A-31R-A22U-07	1694.27	1928.37	3622.64
TCGA-FD-A5BS-01A-21R-A26T-07	1664.28	3172.29	4836.57
TCGA-XF-A9SM-01A-11R-A42T-07	646.812	2460.56	3107.37
TCGA-DK-A6B5-01A-11R-A31N-07	-945.133	776.817	-168.316
TCGA-DK-AA6S-01A-21R-A39I-07	780.966	1138.59	1919.56
TCGA-YF-AA3M-01A-11R-A42T-07	-1522.37	-122.909	-1645.28
TCGA-CF-A3MF-01A-12R-A21D-07	-1310.92	-272.583	-1583.5
TCGA-G2-AA3D-01A-11R-A39I-07	-2112.5	-355.524	-2468.03
TCGA-PQ-A6FI-01A-11R-A31N-07	-1217.45	463.258	-754.196
TCGA-ZF-A9RD-01A-11R-A42T-07	-218.949	1846.4	1627.46
TCGA-FD-A43N-01A-11R-A23W-07	-56.171	349.865	293.694
TCGA-FD-A6TG-01A-11R-A32O-07	527.942	845.59	1373.53
TCGA-2F-A9KT-01A-11R-A38B-07	-953.015	-99.632	-1052.65
TCGA-E7-A4XJ-01A-11R-A26T-07	-1387.84	-477.709	-1865.55
TCGA-ZF-A9RL-01A-11R-A38B-07	-2211.8	-907.788	-3119.59
TCGA-E7-A97Q-01A-11R-A38B-07	-172.722	300.65	127.928
TCGA-DK-A1A6-01A-11R-A13Y-07	-476.126	966.531	490.406
TCGA-FD-A43S-01A-21R-A23W-07	790.788	2283.11	3073.9
TCGA-DK-A3IN-01A-11R-A20F-07	470.058	1019.38	1489.44
TCGA-2F-A9KW-01A-11R-A38B-07	-39.4724	347.954	308.481
TCGA-GC-A3I6-01A-11R-A20F-07	-503.784	827.15	323.366
TCGA-DK-A3IM-01A-11R-A20F-07	-1766.08	-655.364	-2421.44
TCGA-BT-A3PH-01A-11R-A220-07	-1017.28	-390.795	-1408.08
TCGA-FD-A43X-01A-11R-A23W-07	-1819.73	-509.619	-2329.35
TCGA-K4-A6MB-01A-11R-A31N-07	-454.224	-205.036	-659.26
TCGA-XF-AAMQ-01A-11R-A42T-07	-708.986	1147.18	438.194
TCGA-K4-AAQO-01A-11R-A38B-07	428.515	838.806	1267.32
TCGA-K4-A5RH-01A-11R-A30C-07	911.083	2497.86	3408.95
TCGA-DK-A3IL-01A-11R-A20F-07	-797.676	-269.715	-1067.39
TCGA-DK-A6AV-01A-12R-A30C-07	-1011.4	320.933	-690.465
TCGA-E5-A4U1-01A-11R-A31N-07	-2063.31	-946.064	-3009.38
TCGA-DK-A6B6-01A-11R-A30C-07	-1470.07	783.612	-686.457
TCGA-FJ-A3Z7-01A-12R-A23N-07	116.611	355.086	471.698
TCGA-XF-A9SZ-01A-11R-A39I-07	623.136	839.104	1462.24
TCGA-FD-A6TH-01A-11R-A32O-07	11.9561	144.537	156.493
TCGA-SY-A9G5-01A-11R-A38B-07	779.509	1706.77	2486.28
TCGA-GU-AATP-01A-11R-A39I-07	516.41	752.387	1268.8
TCGA-4Z-AA86-01A-11R-A39I-07	642.574	1862.42	2504.99
TCGA-BT-A20P-01A-11R-A14Y-07	-1519.62	-385.741	-1905.36
TCGA-XF-AAMX-01A-11R-A42T-07	-398.11	-254.582	-652.692
TCGA-LC-A66R-01A-41R-A30C-07	-287.992	1532.78	1244.79
TCGA-E7-A3X6-01A-12R-A22U-07	-637.681	1091.58	453.898
TCGA-BT-A42C-01A-11R-A23N-07	-1756.44	-451.849	-2208.29
TCGA-XF-AAN8-01A-11R-A42T-07	2145.62	2207.29	4352.92
TCGA-UY-A9PF-01A-11R-A38B-07	-470.293	469.218	-1.07469
TCGA-GU-AATO-01A-11R-A39I-07	-108.631	1156.52	1047.89
TCGA-BL-A3JM-01A-12R-A21D-07	-595.715	-186.614	-782.329
TCGA-UY-A78O-01A-12R-A33J-07	-899.527	-40.2593	-939.787
TCGA-XF-A9SU-01A-31R-A39I-07	434.932	954.069	1389
TCGA-YF-AA3L-01A-11R-A38B-07	-1319.07	-126.37	-1445.44
TCGA-DK-A1A5-01A-11R-A13Y-07	327.662	376.221	703.884
TCGA-XF-AAME-01A-12R-A42T-07	1558.44	2378.39	3936.83
TCGA-DK-A1A3-01A-11R-A13Y-07	212.098	665.299	877.396
TCGA-DK-A1AD-01A-11R-A13Y-07	-352.689	300.837	-51.8521
TCGA-FD-A3SN-01A-12R-A22U-07	-307.982	309.922	1.94049
TCGA-FD-A3SL-01A-21R-A22U-07	1127.05	744.92	1871.97
TCGA-XF-A8HD-01A-11R-A36F-07	-267.992	1423.81	1155.81
TCGA-BT-A20W-01A-21R-A14Y-07	-631.652	600.1	-31.552
TCGA-XF-A9SX-01A-21R-A39I-07	966.799	1908.54	2875.34
TCGA-FD-A6TF-01A-52R-A32O-07	446.531	433.619	880.149
TCGA-CU-A0YO-01A-11R-A10U-07	-356.975	875.821	518.845
