# Supplementary material for: Development of an IFNγ response‐related signature for predicting the survival of cutaneous melanoma
Source: Cancer Med. 2020 Sep 9;9(21):8186–201. doi: 10.1002/cam4.3438 (PMC7643661; doi:10.1002/cam4.3438)
Supplement: Supplementary file 6 — Supplementary Material [file CAM4-9-8186-s006.xlsx]

## Sheet: Sheet1
ID	StromalScore	ImmuneScore	ESTIMATEScore
TCGA-VS-A9UT-01A-11R-A42T-07	168.554	2579.64	2748.19
TCGA-DS-A7WI-01A-12R-A352-07	-1427.05	865.546	-561.502
TCGA-C5-A8XH-01A-11R-A37O-07	-946.307	1127.57	181.265
TCGA-EK-A2RB-01A-11R-A18M-07	-1404.46	475.303	-929.157
TCGA-EK-A2R8-01A-21R-A18M-07	-1022.72	459.335	-563.381
TCGA-C5-A2LS-01A-22R-A22U-07	-2189.04	-247.998	-2437.04
TCGA-EK-A2H0-01A-11R-A180-07	-1773.27	497.763	-1275.51
TCGA-2W-A8YY-01A-11R-A37O-07	-1092.59	304.793	-787.793
TCGA-Q1-A73Q-01A-21R-A32P-07	-1372	29.9007	-1342.1
TCGA-VS-A953-01A-11R-A38B-07	-1624.92	489.43	-1135.49
TCGA-DR-A0ZM-01A-12R-A10U-07	-353.15	1918.88	1565.73
TCGA-VS-A9UU-01A-11R-A42T-07	-1603.58	124.033	-1479.55
TCGA-EK-A2H1-01A-11R-A180-07	-171.371	1530.37	1359
TCGA-C5-A1BE-01B-11R-A13Y-07	-991.29	535.138	-456.151
TCGA-C5-A3HL-01A-11R-A213-07	-1287.84	315.539	-972.302
TCGA-C5-A3HE-01A-21R-A22U-07	-727.899	1663.47	935.574
TCGA-VS-A94X-01A-11R-A38B-07	-1527.09	422.923	-1104.16
TCGA-JW-A5VL-01A-11R-A28H-07	-1008.25	1490.9	482.658
TCGA-ZJ-AAXA-01A-11R-A42T-07	-927.894	-53.5789	-981.473
TCGA-EK-A3GJ-01A-21R-A213-07	-1059.17	1577.2	518.028
TCGA-C5-A8XI-01A-11R-A37O-07	-1030.43	1084.22	53.7967
TCGA-C5-A1M7-01A-11R-A13Y-07	-848.994	1150.94	301.943
TCGA-DS-A1OB-01A-11R-A14Y-07	-801.921	746.233	-55.6878
TCGA-HG-A2PA-01A-11R-A213-07	-618.654	899.971	281.317
TCGA-VS-A8QM-01A-11R-A37O-07	54.7139	2161.33	2216.04
TCGA-C5-A0TN-01A-21R-A14Y-07	-1120.49	524.352	-596.138
TCGA-DS-A7WF-01A-11R-A352-07	-860.481	9.26171	-851.22
TCGA-C5-A2LX-01A-11R-A18M-07	-286.81	2248.23	1961.42
TCGA-IR-A3LB-01A-11R-A24H-07	-11.2818	484.929	473.647
TCGA-C5-A7UI-01A-11R-A36F-07	-676.406	1695.56	1019.16
TCGA-EA-A5FO-01A-21R-A28H-07	-2313.18	-536.039	-2849.22
TCGA-LP-A5U3-01A-11R-A28H-07	-1214.84	976.9	-237.938
TCGA-VS-A9UM-01A-11R-A42T-07	-185.174	1331.49	1146.32
TCGA-DG-A2KK-01A-11R-A180-07	-1229.28	688.942	-540.339
TCGA-VS-A9V3-01A-11R-A42T-07	-1005.78	1104.6	98.8232
TCGA-EK-A2RL-01A-11R-A18M-07	-1485.73	-113.07	-1598.8
TCGA-VS-A94Z-01A-11R-A38B-07	-362.991	2239.26	1876.27
TCGA-C5-A1BM-01A-11R-A13Y-07	-373.457	1802.59	1429.13
TCGA-EK-A2R7-01A-11R-A18M-07	-968.816	1065.49	96.6714
TCGA-C5-A7CJ-01A-11R-A32P-07	159.259	1555.84	1715.1
TCGA-C5-A907-01A-11R-A37O-07	-1065.43	993.595	-71.8334
TCGA-EA-A1QT-01A-11R-A14Y-07	-1074.74	425.744	-648.996
TCGA-WL-A834-01A-11R-A352-07	-1026.88	-103.827	-1130.71
TCGA-VS-A9UL-01A-11R-A42T-07	-1926.82	-1205.94	-3132.76
TCGA-C5-A1MJ-01A-11R-A14Y-07	178.628	593.994	772.622
TCGA-LP-A4AW-01A-11R-A24H-07	188.209	363.795	552.003
TCGA-C5-A1BJ-01A-11R-A13Y-07	-477.889	1285.63	807.74
TCGA-EX-A69L-01A-11R-A32P-07	-301.644	2131.73	1830.08
TCGA-EX-A69M-01A-11R-A32P-07	-1129.4	1675.49	546.09
TCGA-MY-A5BE-01A-21R-A26T-07	54.8392	3139.44	3194.27
TCGA-EK-A2PM-01A-11R-A18M-07	-1345.95	-1106.63	-2452.59
TCGA-EX-A3L1-01A-11R-A32Y-07	-494.274	1082.38	588.105
TCGA-IR-A3LL-01A-11R-A213-07	-570.491	2200.29	1629.8
TCGA-C5-A1MH-01A-11R-A14Y-07	-4.88927	1978.76	1973.87
TCGA-Q1-A73P-01A-11R-A32P-07	-1116.06	823.072	-292.988
TCGA-VS-A958-01A-11R-A42T-07	-753.453	2263.15	1509.7
TCGA-EK-A2RC-01A-11R-A18M-07	-344.358	1471.33	1126.97
TCGA-FU-A3EO-01A-11R-A213-07	-874.073	913.619	39.5458
TCGA-VS-A9U7-01A-11R-A42T-07	-864.137	1548.7	684.568
TCGA-EK-A2IP-01A-11R-A180-07	-1465.43	428.84	-1036.59
TCGA-VS-A9UR-01A-11R-A42T-07	-1713.08	-148.308	-1861.38
TCGA-MA-AA3Y-01A-11R-A38B-07	-434.676	1754.79	1320.11
TCGA-ZJ-A8QQ-01A-11R-A37O-07	-1516.71	416.781	-1099.93
TCGA-C5-A7UE-01A-11R-A33Z-07	-1557.44	415.308	-1142.13
TCGA-DS-A0VM-01A-11R-A10U-07	-516.639	755.105	238.466
TCGA-EK-A3GK-01A-11R-A213-07	-1947.93	493.622	-1454.3
TCGA-JW-A5VI-01A-11R-A28H-07	-399.937	974.108	574.171
TCGA-C5-A1MF-01A-11R-A13Y-07	-634.284	1298.06	663.78
TCGA-FU-A770-01A-11R-A33Z-07	-1459.46	460.217	-999.238
TCGA-EA-A3HR-01A-11R-A213-07	-1041.37	283.972	-757.401
TCGA-MA-AA3Z-01A-11R-A38B-07	-1530.4	1248.11	-282.291
TCGA-JX-A3Q8-01A-11R-A21T-07	-1280.7	971.995	-308.702
TCGA-VS-A8QC-01A-11R-A37O-07	-498.237	390.807	-107.43
TCGA-FU-A57G-01A-11R-A26T-07	389.82	-60.8648	328.955
TCGA-C5-A1MP-01A-11R-A14Y-07	322.731	1942.04	2264.77
TCGA-EA-A3HU-01A-11R-A213-07	-524.581	2258.4	1733.82
TCGA-C5-A1M5-01A-11R-A13Y-07	-870.459	1345.99	475.534
TCGA-EA-A97N-01A-11R-A38B-07	-291.367	249.253	-42.1136
TCGA-C5-A3HD-01B-11R-A213-07	-2045.21	-246.43	-2291.64
TCGA-Q1-A73O-01A-11R-A32P-07	-868.974	1000.87	131.894
TCGA-EA-A43B-01A-81R-A32Y-07	-546.463	1487.31	940.842
TCGA-EA-A5O9-01A-11R-A28H-07	-1413.85	675.431	-738.42
TCGA-VS-A8Q8-01A-11R-A37O-07	-840.588	1457.9	617.315
TCGA-VS-A9UZ-01A-11R-A42T-07	-1247.45	540.21	-707.237
TCGA-IR-A3LI-01A-11R-A32Y-07	-2404.4	-375.234	-2779.63
TCGA-C5-A1BI-01B-11R-A13Y-07	-278.421	1671.74	1393.32
TCGA-UC-A7PF-01A-11R-A352-07	-296.756	1926.46	1629.7
TCGA-C5-A7CK-01A-11R-A32P-07	-511.915	-520.019	-1031.93
TCGA-FU-A3TQ-01A-11R-A22U-07	-776.717	969.334	192.618
TCGA-VS-A8EG-01A-11R-A36F-07	-1715.2	215.38	-1499.82
TCGA-IR-A3LH-01A-21R-A213-07	627.986	2624.4	3252.38
TCGA-DG-A2KL-01A-11R-A180-07	464.474	1076.94	1541.41
TCGA-DS-A5RQ-01A-11R-A28H-07	-910.568	1096.52	185.95
TCGA-DS-A1O9-01A-11R-A14Y-07	18.312	1698.94	1717.25
TCGA-C5-A1BN-01B-11R-A14Y-07	-1714.12	-328.845	-2042.96
TCGA-EA-A1QS-01A-61R-A22U-07	804.816	735.409	1540.22
TCGA-DS-A0VL-01A-21R-A10U-07	-1153.03	957.089	-195.946
TCGA-C5-A2M2-01A-21R-A18M-07	-1922.63	-123.188	-2045.82
TCGA-EK-A2RM-01A-21R-A18M-07	-344.84	78.4698	-266.37
TCGA-EA-A44S-01A-12R-A26T-07	-746.476	1123.66	377.179
TCGA-JW-A5VG-01A-11R-A28H-07	-1262.86	1199.9	-62.9605
TCGA-VS-A9UY-01A-11R-A42T-07	-1038.65	917.782	-120.872
TCGA-EX-A8YF-01A-11R-A37O-07	-1007.09	1473.42	466.329
TCGA-VS-A8EH-01A-11R-A36F-07	-1657.67	27.6093	-1630.06
TCGA-EK-A2RO-01A-11R-A18M-07	-223.633	338.207	114.574
TCGA-MY-A913-01A-11R-A37O-07	-902.37	1111.12	208.754
TCGA-DS-A0VN-01A-21R-A10U-07	-76.6976	2145.84	2069.15
TCGA-VS-A9UI-01A-11R-A42T-07	-1306.29	1209.45	-96.8447
TCGA-MU-A51Y-01A-11R-A26T-07	-136.205	1930.55	1794.35
TCGA-LP-A5U2-01A-11R-A28H-07	-1350.32	336.428	-1013.89
TCGA-IR-A3LK-01A-12R-A213-07	-1367.98	1024.72	-343.265
TCGA-C5-A7CH-01A-11R-A33Z-07	-983.056	192.457	-790.598
TCGA-DS-A7WH-01A-22R-A352-07	-24.7001	121.528	96.8278
TCGA-UC-A7PG-01A-11R-A42S-07	-804.475	239.39	-565.085
TCGA-VS-A9V2-01A-11R-A42T-07	-808.478	1462.72	654.241
TCGA-C5-A1MK-01A-11R-A14Y-07	82.5381	701.258	783.796
TCGA-C5-A7X8-01A-11R-A36F-07	141.329	816.617	957.947
TCGA-MU-A5YI-01A-11R-A32P-07	366.612	1070.04	1436.65
TCGA-VS-A9V5-01A-11R-A42T-07	-1330.09	-153.276	-1483.37
TCGA-FU-A3WB-01A-11R-A22U-07	-1225.98	-163.545	-1389.53
TCGA-VS-A9UC-01A-11R-A42T-07	-478.911	1092.7	613.785
TCGA-C5-A8ZZ-01A-11R-A37O-07	258.545	-203.21	55.3344
TCGA-C5-A1ML-01A-11R-A14Y-07	-1007.29	615.088	-392.204
TCGA-EK-A2R9-01A-11R-A18M-07	-66.2727	1411.02	1344.75
TCGA-VS-AA62-01A-11R-A42T-07	-453.757	2025.61	1571.85
TCGA-C5-A7XC-01A-11R-A38B-07	-452.164	1319.77	867.605
TCGA-VS-A9U6-01A-11R-A42T-07	-741.638	992.327	250.69
TCGA-VS-A8EL-01A-11R-A37O-07	-306.242	2035.26	1729.02
TCGA-EA-A3QD-01A-32R-A22U-07	331.027	2618.4	2949.43
TCGA-C5-A7CM-01A-11R-A33Z-07	-964.229	-193.845	-1158.07
TCGA-FU-A2QG-01A-11R-A18M-07	-1777.83	475.152	-1302.68
TCGA-C5-A7UH-01A-11R-A352-07	-829.985	624.058	-205.927
TCGA-JW-A5VJ-01A-11R-A28H-07	-1305.89	244.589	-1061.3
TCGA-ZX-AA5X-01A-11R-A42T-07	631.327	1534.36	2165.69
TCGA-C5-A7UC-01A-11R-A352-07	-1486.29	-353.001	-1839.29
TCGA-C5-A905-01A-11R-A37O-07	-1820.9	100.487	-1720.42
TCGA-VS-A8Q9-01A-12R-A37O-07	-1679.06	255.692	-1423.37
TCGA-EK-A3GN-01A-11R-A213-07	-1962.43	-504.768	-2467.2
TCGA-EA-A6QX-01A-12R-A33Z-07	-838.98	1117.12	278.141
TCGA-EK-A2RA-01A-11R-A18M-07	-1360.06	1691.23	331.171
TCGA-UC-A7PD-01A-11R-A352-07	-1287.83	322.981	-964.847
TCGA-C5-A7X5-01A-11R-A36F-07	-1298.1	-430.255	-1728.35
TCGA-DG-A2KJ-01A-11R-A32Y-07	-670.959	1795.66	1124.7
TCGA-MA-AA43-01A-11R-A42T-07	-353.902	179.559	-174.343
TCGA-EA-A3QE-01A-21R-A21T-07	-559.494	2161.22	1601.73
TCGA-VS-A9V4-01A-12R-A42T-07	-1708.36	-148.175	-1856.54
TCGA-FU-A3HY-01A-11R-A21T-07	-1714.63	-157.604	-1872.23
TCGA-MY-A5BF-01A-11R-A26T-07	-1055.37	1342.69	287.321
TCGA-ZJ-A8QR-01A-11R-A37O-07	-1464.02	507.428	-956.589
TCGA-EK-A2GZ-01A-11R-A180-07	-1401.08	580.784	-820.292
TCGA-C5-A8XJ-01A-11R-A37O-07	-240.866	417.816	176.949
TCGA-EA-A5ZD-01A-11R-A28H-07	-441.461	1428.57	987.107
TCGA-VS-A9V0-01A-11R-A42T-07	-1545.47	-615.804	-2161.27
TCGA-VS-A8QH-01A-11R-A37O-07	-1488.34	-35.8195	-1524.16
TCGA-DS-A0VK-01A-21R-A10U-07	-792.447	71.5892	-720.858
TCGA-EA-A4BA-01A-21R-A26T-07	-662.512	-847.983	-1510.49
TCGA-C5-A8YT-01A-11R-A37O-07	39.5685	332.371	371.94
TCGA-PN-A8MA-01A-11R-A36F-07	-586.766	645.77	59.0038
TCGA-LP-A4AX-01A-12R-A24H-07	-276.849	1975.65	1698.8
TCGA-C5-A7CO-01A-11R-A352-07	-1469.33	596.649	-872.679
TCGA-VS-A950-01A-11R-A42T-07	-927.362	329.404	-597.958
TCGA-Q1-A73R-01A-11R-A33Z-07	-1138.41	-292.752	-1431.16
TCGA-EK-A2RN-01A-12R-A213-07	-943.161	1397.48	454.323
TCGA-C5-A2LT-01A-11R-A18M-07	-286.388	1228.09	941.704
TCGA-VS-A954-01A-11R-A38B-07	-759.338	459.505	-299.833
TCGA-C5-A7X3-01A-11R-A352-07	-299.673	1345.77	1046.09
TCGA-FU-A3NI-01A-11R-A21T-07	-639.172	581.571	-57.6014
TCGA-BI-A0VR-01A-11R-A10U-07	-507.879	1627.39	1119.51
TCGA-LP-A7HU-01A-11R-A33Z-07	-692.782	1253.33	560.545
TCGA-EK-A2PI-01A-11R-A18M-07	-814.037	-369.357	-1183.39
TCGA-C5-A8YQ-01A-11R-A37O-07	-1193.13	490.12	-703.006
TCGA-EK-A2RK-01A-11R-A18M-07	-1175.96	1207.27	31.3121
TCGA-VS-A8EB-01A-11R-A36F-07	-970.828	880.939	-89.8889
TCGA-Q1-A6DV-01A-11R-A32P-07	-1750.69	236.853	-1513.84
TCGA-EA-A50E-01A-21R-A26T-07	304.048	790.085	1094.13
TCGA-C5-A3HF-01A-11R-A213-07	-731.041	819.511	88.4699
TCGA-VS-A959-01A-11R-A42T-07	-857.454	1145.62	288.163
TCGA-FU-A3HZ-01A-11R-A213-07	-1053.17	175.793	-877.377
TCGA-C5-A8XK-01A-11R-A37O-07	-1288.46	486.443	-802.014
TCGA-C5-A1BQ-01C-11R-A213-07	-876.558	1412.24	535.686
TCGA-IR-A3LF-01A-21R-A22U-07	-953.142	603.168	-349.975
TCGA-EA-A5ZF-01A-11R-A28H-07	-392.815	-296.986	-689.801
TCGA-IR-A3L7-01A-21R-A213-07	-1293.08	-450.429	-1743.51
TCGA-C5-A901-01A-11R-A37O-07	-728.487	636.648	-91.8394
TCGA-JW-A852-01A-11R-A352-07	-1442.97	770.215	-672.755
TCGA-EA-A556-01A-11R-A26T-07	-181.349	-364.646	-545.995
TCGA-DG-A2KM-01A-11R-A180-07	583.588	3415.52	3999.11
TCGA-JX-A5QV-01A-22R-A28H-07	-1363.51	963.851	-399.657
TCGA-EK-A2PK-01A-11R-A18M-07	-321.106	2037.08	1715.98
TCGA-C5-A1BK-01B-11R-A13Y-07	-541.505	2343.56	1802.06
TCGA-EA-A3HT-01A-61R-A21T-07	135.971	901.767	1037.74
TCGA-C5-A2M1-01A-11R-A18M-07	-1264.11	1390.27	126.166
TCGA-C5-A2LV-01A-11R-A18M-07	-640.477	1396.8	756.327
TCGA-VS-A8QF-01A-21R-A37O-07	-698.545	1117.54	418.998
TCGA-C5-A8YR-01A-12R-A37O-07	-729.664	1507.76	778.093
TCGA-EA-A5ZE-01A-11R-A28H-07	-3.38812	1608.72	1605.33
TCGA-C5-A7CG-01A-11R-A32P-07	-394.646	2630.79	2236.14
TCGA-HM-A3JJ-01A-21R-A21T-07	48.3575	1127.29	1175.65
TCGA-C5-A1MN-01A-11R-A14Y-07	-1388.46	218.58	-1169.88
TCGA-IR-A3LC-01A-11R-A213-07	-1080.23	620.929	-459.303
TCGA-JW-A5VH-01A-11R-A28H-07	-811.659	-944.693	-1756.35
TCGA-IR-A3LA-01A-11R-A22U-07	-857.936	261.514	-596.422
TCGA-VS-A952-01A-11R-A38B-07	-1788.63	-74.0265	-1862.66
TCGA-DG-A2KH-01A-21R-A22U-07	-2432.68	-286.329	-2719.01
TCGA-LP-A4AU-01A-32R-A32Y-07	-917.137	805.603	-111.535
TCGA-C5-A1BF-01B-11R-A13Y-07	-278.655	1088.39	809.739
TCGA-VS-A8EC-01A-11R-A36F-07	-2088.06	-1166.08	-3254.14
TCGA-EA-A439-01A-11R-A24H-07	38.1877	175.675	213.863
TCGA-C5-A1M9-01A-11R-A13Y-07	-1420.57	210.534	-1210.04
TCGA-EA-A78R-01A-11R-A32P-07	-296.229	1096.84	800.609
TCGA-Q1-A6DW-01A-11R-A32P-07	-993.373	537.112	-456.261
TCGA-EA-A411-01A-11R-A24H-07	175.527	655.099	830.626
TCGA-UC-A7PI-01A-11R-A42S-07	-1697.44	-43.4759	-1740.92
TCGA-VS-A9UB-01A-22R-A42T-07	-861.924	2238.49	1376.56
TCGA-C5-A2LY-01A-31R-A18M-07	-629.262	2188.94	1559.68
TCGA-VS-A94W-01A-12R-A37O-07	-647.165	1823.27	1176.1
TCGA-VS-A9UD-01A-11R-A42T-07	-968.349	2356.94	1388.59
TCGA-VS-A8EJ-01A-11R-A37O-07	-1263.54	297.959	-965.581
TCGA-4J-AA1J-01A-21R-A38B-07	-689.89	87.5153	-602.375
TCGA-BI-A20A-01A-11R-A14Y-07	-620.075	1567.42	947.342
TCGA-VS-A9UH-01A-11R-A42T-07	341.395	2345.19	2686.58
TCGA-R2-A69V-01A-11R-A32P-07	228.077	2991.87	3219.95
TCGA-VS-A9UV-01A-11R-A42T-07	-1535.75	151.441	-1384.31
TCGA-VS-A94Y-01A-11R-A38B-07	-707.075	587.934	-119.141
TCGA-C5-A902-01A-11R-A37O-07	-1439.89	1512.45	72.5661
TCGA-BI-A0VS-01A-11R-A10U-07	-500.601	861.308	360.707
TCGA-DS-A1OD-01A-11R-A14Y-07	-191.738	2415.05	2223.32
TCGA-ZJ-AAX4-01A-11R-A42T-07	-425.026	1691.62	1266.59
TCGA-EK-A2PL-01A-11R-A18M-07	-1518.97	385.751	-1133.22
TCGA-FU-A23L-01A-11R-A16R-07	-956.203	1551.61	595.402
TCGA-VS-A8EK-01A-12R-A37O-07	-1583.44	400.952	-1182.48
TCGA-MU-A8JM-01A-11R-A36F-07	-955.582	1106.31	150.727
TCGA-HM-A6W2-01A-21R-A33Z-07	-369.948	298.081	-71.8674
TCGA-EK-A2PG-01A-11R-A18M-07	-2026.48	30.8656	-1995.62
TCGA-JW-A5VK-01A-11R-A28H-07	-1687.4	-104.302	-1791.7
TCGA-C5-A1M6-01A-11R-A13Y-07	-1500.52	-564.407	-2064.93
TCGA-JW-AAVH-01A-11R-A38B-07	-1765.88	58.3507	-1707.53
TCGA-EA-A3HS-01A-11R-A213-07	-831.516	706.002	-125.514
TCGA-MA-AA41-01A-11R-A38B-07	-1353.49	545.44	-808.047
TCGA-C5-A1M8-01A-21R-A13Y-07	-1232.93	-26.8011	-1259.73
TCGA-Q1-A6DT-01A-11R-A32P-07	-1245.4	77.9028	-1167.5
TCGA-VS-A9UO-01A-11R-A42T-07	-2400.27	-75.8589	-2476.13
TCGA-MY-A5BD-01A-11R-A26T-07	-1732.8	-53.8546	-1786.65
TCGA-VS-A8QA-01A-11R-A37O-07	-2060.5	397.254	-1663.25
TCGA-GH-A9DA-01A-21R-A37O-07	-781.99	1014.36	232.374
TCGA-XS-A8TJ-01A-11R-A36F-07	-678.618	853.979	175.362
TCGA-C5-A7CL-01A-11R-A32P-07	-733.326	519.497	-213.829
TCGA-JX-A3Q0-01A-11R-A32Y-07	-948.613	1411.24	462.63
TCGA-HM-A4S6-01A-11R-A26T-07	-261.535	1597.48	1335.95
TCGA-EK-A2RE-01A-11R-A18M-07	-1304.97	-339.405	-1644.37
TCGA-DS-A3LQ-01A-21R-A21T-07	-42.2505	581.441	539.191
TCGA-JW-A69B-01A-11R-A32P-07	-695.843	817.736	121.893
TCGA-Q1-A5R2-01A-11R-A28H-07	-450.808	1530.53	1079.72
TCGA-C5-A1BL-01A-11R-A13Y-07	-1219.2	1268.63	49.4346
TCGA-EK-A2RJ-01A-11R-A18M-07	-746.044	1505.37	759.323
TCGA-EK-A2IR-01A-11R-A180-07	-1664.18	-918.037	-2582.21
TCGA-C5-A2LZ-01A-11R-A213-07	-1429.48	974.37	-455.111
TCGA-EX-A1H6-01B-11R-A22U-07	-1065.66	149.476	-916.184
TCGA-JX-A3PZ-01A-11R-A32Y-07	-350.976	1473.06	1122.08
TCGA-FU-A5XV-01A-11R-A28H-07	-1218.89	382.746	-836.146
TCGA-VS-A9UP-01A-11R-A42T-07	-1347	-1144.71	-2491.71
TCGA-MA-AA42-01A-12R-A38B-07	-394.378	2830.83	2436.46
TCGA-VS-A9UQ-01A-21R-A42T-07	-791.087	68.1131	-722.974
TCGA-Q1-A5R3-01A-11R-A28H-07	-1249.35	1200.42	-48.9275
TCGA-EA-A410-01A-11R-A32Y-07	-273.287	234.787	-38.4992
TCGA-HM-A3JK-01A-11R-A32Y-07	641.055	1133.86	1774.91
TCGA-FU-A3TX-01A-11R-A22U-07	-1128.57	861.554	-267.013
TCGA-EA-A3Y4-01A-51R-A24H-07	-602.403	2127.28	1524.88
TCGA-C5-A1ME-01A-11R-A13Y-07	-1126.34	1017.89	-108.454
TCGA-VS-A9U5-01A-11R-A42T-07	-1321.12	1184.05	-137.071
TCGA-MA-AA3X-01A-22R-A42S-07	-308.264	1337.44	1029.18
TCGA-DR-A0ZL-01A-11R-A10U-07	-1770.64	38.6451	-1732
TCGA-C5-A1MI-01A-11R-A14Y-07	-847.88	711.783	-136.097
TCGA-VS-A9V1-01A-11R-A42T-07	-1665	410.78	-1254.22
TCGA-Q1-A73S-01A-11R-A33Z-07	-1377.38	-580.013	-1957.39
TCGA-FU-A3YQ-01A-11R-A22U-07	-4.1979	1825.06	1820.86
TCGA-MA-AA3W-01A-11R-A38B-07	-829.379	2276.87	1447.49
TCGA-DS-A1OC-01A-11R-A14Y-07	-1090.1	1099.89	9.79576
TCGA-VS-A9UJ-01A-11R-A42T-07	-1510.34	-992.499	-2502.84
TCGA-EX-A1H5-01A-31R-A13Y-07	-1263.54	105.85	-1157.69
TCGA-C5-A1MQ-01A-11R-A14Y-07	44.6629	2047.13	2091.8
TCGA-VS-A957-01A-11R-A42T-07	-2077.36	-62.795	-2140.16
TCGA-RA-A741-01A-11R-A33Z-07	-611.102	1592.78	981.678
TCGA-FU-A23K-01A-11R-A16R-07	-385.043	1480.9	1095.86
TCGA-VS-A8EI-01A-11R-A37O-07	-728.604	1209.34	480.735
TCGA-DS-A1OA-01A-11R-A14Y-07	-446.346	1396.49	950.146
TCGA-EA-A3HQ-01A-11R-A213-07	-395.257	1352.63	957.37
TCGA-ZJ-AAXU-01A-11R-A42T-07	-938.855	1519.23	580.379
TCGA-Q1-A5R1-01A-11R-A28H-07	-1476.22	322.688	-1153.54
TCGA-FU-A40J-01A-11R-A24H-07	-830.295	969.789	139.495
TCGA-EX-A449-01A-11R-A32Y-07	-1793.06	-98.3856	-1891.45
