# Supplementary material for: Development of an IFNγ response‐related signature for predicting the survival of cutaneous melanoma
Source: Cancer Med. 2020 Sep 9;9(21):8186–201. doi: 10.1002/cam4.3438 (PMC7643661; doi:10.1002/cam4.3438)
Supplement: Supplementary file 7 — Supplementary Material [file CAM4-9-8186-s007.xlsx]

## Sheet: Sheet1
ID	StromalScore	ImmuneScore	ESTIMATEScore
TCGA-DQ-5624-01A-01R-1873-07	9.47177	743.877	753.349
TCGA-D6-6825-01A-21R-1915-07	378.903	1929.7	2308.6
TCGA-CV-7413-01A-11R-2081-07	381.52	1087.86	1469.38
TCGA-CV-6441-01A-11R-1686-07	-1712.46	-142.897	-1855.36
TCGA-CQ-7071-01A-12R-A30B-07	-6.89372	1094.32	1087.43
TCGA-CR-7371-01A-11R-2016-07	164.204	1350.71	1514.92
TCGA-CV-6948-01A-11R-1915-07	-736.99	749.913	12.9237
TCGA-CV-6962-01A-11R-1915-07	-1232.52	-647.494	-1880.01
TCGA-F7-8489-01A-31R-2403-07	-254.559	1620.52	1365.97
TCGA-CN-6992-01A-11R-1915-07	-304.395	154.173	-150.221
TCGA-D6-A74Q-01A-11R-A34R-07	-651.895	783.43	131.535
TCGA-CQ-A4CH-01A-11R-A266-07	-437.731	552.912	115.182
TCGA-CQ-A4CE-01A-11R-A266-07	-849.925	724.69	-125.235
TCGA-CV-5436-01A-01R-1514-07	-552.757	368.562	-184.195
TCGA-CR-5250-01A-01R-1514-07	-415.39	1093.33	677.943
TCGA-CN-5361-01A-01R-1436-07	745.327	666.124	1411.45
TCGA-CV-6942-01A-21R-2016-07	785.179	2108.16	2893.34
TCGA-CV-A463-01A-11R-A266-07	-1059.88	278.751	-781.133
TCGA-CV-6436-01A-11R-1686-07	-443.915	1657.93	1214.01
TCGA-CR-7391-01A-11R-2016-07	820.816	1896.5	2717.32
TCGA-WA-A7H4-01A-21R-A34R-07	-18.0283	483.345	465.317
TCGA-F7-A620-01A-11R-A28V-07	-344.446	1684.37	1339.92
TCGA-CR-7380-01A-11R-2016-07	472.279	851.555	1323.83
TCGA-D6-6517-01A-11R-1873-07	-511.944	931.915	419.97
TCGA-CN-4727-01A-01R-1436-07	-629.714	-170.656	-800.37
TCGA-CN-A497-01A-11R-A24H-07	-369.559	614.75	245.191
TCGA-MZ-A7D7-01A-21R-A34R-07	-1378.57	-222.933	-1601.5
TCGA-CQ-A4CI-01A-11R-A266-07	-354.052	-558.63	-912.682
TCGA-CV-5978-01A-11R-1686-07	999.67	1503.43	2503.1
TCGA-CV-A468-01A-11R-A266-07	757.601	2039.57	2797.17
TCGA-BA-6873-01A-11R-1873-07	-465.214	808.37	343.156
TCGA-CQ-5327-01A-01R-1686-07	-164.137	1735.14	1571
TCGA-CV-7263-01A-11R-2016-07	424.161	1100.7	1524.86
TCGA-BA-6870-01A-11R-1873-07	-586.518	1110.32	523.805
TCGA-MT-A7BN-01A-12R-A34R-07	208.678	1599.03	1807.71
TCGA-CV-5430-01A-02R-1686-07	-203.829	1221.68	1017.85
TCGA-CV-7100-01A-11R-2016-07	-217.332	1145.3	927.968
TCGA-CV-7423-01A-11R-2081-07	-674.919	-81.5258	-756.445
TCGA-CV-6959-01A-11R-1915-07	-44.8977	1094.32	1049.43
TCGA-CR-7377-01A-11R-2016-07	890.703	1970.8	2861.5
TCGA-CN-4741-01A-01R-1436-07	-877.16	392.981	-484.178
TCGA-D6-6826-01A-11R-1915-07	608.892	1673.92	2282.81
TCGA-TN-A7HI-01A-11R-A34R-07	-338.571	1509.38	1170.81
TCGA-UF-A7JJ-01A-11R-A34R-07	947.876	2003.63	2951.5
TCGA-CR-6478-01A-11R-1873-07	352.614	2350.15	2702.77
TCGA-CQ-5324-01A-01R-1686-07	-197.513	774.447	576.934
TCGA-UF-A719-01A-12R-A34R-07	-1301.12	206.872	-1094.25
TCGA-CV-6433-01A-11R-1686-07	-814.089	1956.02	1141.93
TCGA-UF-A7JT-01A-11R-A34R-07	231.784	2111.92	2343.7
TCGA-P3-A6T0-01A-12R-A34R-07	-811.651	-200.755	-1012.41
TCGA-CR-7399-01A-11R-2016-07	-245.445	1843.76	1598.31
TCGA-CR-7367-01A-11R-2016-07	992.728	1061.72	2054.45
TCGA-IQ-A6SG-01A-12R-A34R-07	-1022.46	-151.132	-1173.6
TCGA-D6-A4ZB-01A-11R-A24Z-07	-691.688	456.812	-234.877
TCGA-MT-A51X-01A-11R-A266-07	-421.604	330.573	-91.0309
TCGA-CX-7082-01A-11R-2016-07	-477.014	253.093	-223.921
TCGA-CV-6952-01A-11R-1915-07	-547.213	926.707	379.493
TCGA-QK-A6IF-01A-11R-A31N-07	-645.632	2179.22	1533.59
TCGA-CQ-7065-01A-11R-2081-07	-1114.92	-572.032	-1686.95
TCGA-CV-7254-01A-11R-2016-07	1178.06	2016.06	3194.13
TCGA-D6-A6EO-01A-11R-A31N-07	-935.373	-129.753	-1065.13
TCGA-CV-6935-01A-11R-1915-07	-71.0609	56.9871	-14.0738
TCGA-CN-4725-01A-01R-1436-07	-783.526	-129.868	-913.394
TCGA-QK-A6IJ-01A-11R-A31N-07	-945.625	1353.95	408.324
TCGA-F7-A61S-01A-11R-A28V-07	-861.312	1375.08	513.772
TCGA-CR-7379-01A-11R-2016-07	455.639	780.108	1235.75
TCGA-C9-A480-01A-12R-A24H-07	-1133.84	516.063	-617.773
TCGA-CR-7393-01A-11R-2016-07	1189.86	2293.03	3482.88
TCGA-BA-A6DG-01A-21R-A30B-07	1068.97	1294.17	2363.14
TCGA-CR-7390-01A-11R-2016-07	-208.526	57.3713	-151.155
TCGA-BA-A6DJ-01A-11R-A30B-07	-513.456	1314.45	800.99
TCGA-CQ-5325-01A-01R-1686-07	844.822	2444.91	3289.74
TCGA-CN-6019-01A-11R-1686-07	1606.27	1908.35	3514.62
TCGA-CN-4728-01A-01R-1436-07	1686.2	1971.41	3657.61
TCGA-BB-A6UO-01A-12R-A34R-07	116.451	615.47	731.921
TCGA-CN-A498-01A-11R-A24H-07	-985.862	518.019	-467.843
TCGA-CQ-5329-01A-01R-1686-07	421.901	1326.13	1748.03
TCGA-CV-5444-01A-02R-1514-07	1227.44	1638.54	2865.99
TCGA-CN-A499-01A-11R-A24H-07	-713.219	1571.57	858.348
TCGA-CN-A63T-01A-11R-A28V-07	-195.467	1336.57	1141.1
TCGA-CR-6473-01A-11R-1873-07	-1067.02	136.814	-930.21
TCGA-CV-6003-01A-11R-1686-07	-1071.89	122.54	-949.352
TCGA-CQ-6227-01A-11R-1915-07	524.903	645.159	1170.06
TCGA-CV-7255-01A-11R-2016-07	-1284.71	-298.939	-1583.65
TCGA-CR-6484-01A-11R-1873-07	903.109	2172.61	3075.72
TCGA-BA-A4IF-01A-11R-A266-07	-1214.12	-304.175	-1518.29
TCGA-CV-A6JZ-01A-11R-A31N-07	445.867	2097.1	2542.97
TCGA-P3-A6SX-01A-11R-A34R-07	-756.742	-449.185	-1205.93
TCGA-BA-A6DL-01A-21R-A30B-07	-1393.92	143.231	-1250.69
TCGA-BA-A6DB-01A-11R-A30B-07	342.368	2042.08	2384.44
TCGA-CR-7370-01A-11R-2132-07	-188.525	223.165	34.6399
TCGA-CQ-A4CD-01A-21R-A24Z-07	-539.58	1102.75	563.171
TCGA-BA-4077-01B-01R-1436-07	-440.312	1526.73	1086.41
TCGA-BA-4075-01A-01R-1436-07	-494.449	801.34	306.891
TCGA-CQ-7069-01A-11R-2403-07	-307.392	382.568	75.1759
TCGA-CN-5364-01A-01R-1436-07	-181.127	866.237	685.11
TCGA-CQ-A4C6-01A-11R-A24Z-07	-171.018	1004.84	833.819
TCGA-CN-4740-01A-01R-1436-07	1576.94	1882.73	3459.67
TCGA-CV-A45Q-01A-11R-A24H-07	-927.699	715.591	-212.108
TCGA-CV-5979-01A-11R-1686-07	-849.234	298.239	-550.994
TCGA-CR-7392-01A-11R-2016-07	1014.57	1903.67	2918.24
TCGA-CN-6997-01A-11R-2016-07	-474.945	-110.135	-585.081
TCGA-DQ-7588-01A-11R-2081-07	-1733.58	-659.658	-2393.24
TCGA-CN-4734-01A-01R-1436-07	157.9	1648.16	1806.06
TCGA-D6-A6EK-01A-11R-A31N-07	-455.201	1784.03	1328.83
TCGA-CV-7183-01A-11R-2016-07	-461.121	-205.771	-666.892
TCGA-CR-7374-01A-11R-2016-07	-669.273	698.386	29.1123
TCGA-BA-5556-01A-01R-1514-07	-122.403	2053.38	1930.98
TCGA-D6-6515-01A-21R-1873-07	1090.56	2297.77	3388.34
TCGA-BB-4223-01A-01R-1436-07	-675.196	1520.74	845.546
TCGA-CV-5443-01A-01R-1514-07	-50.1673	1878.28	1828.11
TCGA-CV-7178-01A-21R-2016-07	756.638	1370.2	2126.83
TCGA-CN-5374-01A-01R-1436-07	-869.597	1702.58	832.978
TCGA-CV-6951-01A-11R-1915-07	-881.254	-257.325	-1138.58
TCGA-MZ-A5BI-01A-31R-A34R-07	-298.206	2347.11	2048.9
TCGA-CR-7368-01A-11R-2132-07	-561.777	961.216	399.44
TCGA-HD-A6I0-01A-11R-A31N-07	-395	1239.33	844.334
TCGA-CN-6998-01A-23R-2016-07	-886.508	455.335	-431.173
TCGA-CV-7101-01A-11R-2016-07	-220.946	1139.86	918.918
TCGA-BB-A5HU-01A-11R-A28V-07	209.305	546.385	755.69
TCGA-CX-7086-01A-11R-2081-07	-1202.36	251.513	-950.846
TCGA-D6-A4Z9-01A-11R-A24Z-07	-531.909	595.261	63.3522
TCGA-CV-A6JT-01A-11R-A31N-07	201.608	1181.93	1383.53
TCGA-TN-A7HJ-01A-12R-A34R-07	-1092.04	257.324	-834.714
TCGA-BB-8601-01A-11R-2403-07	-1670.06	-925.034	-2595.1
TCGA-CR-7369-01A-11R-2132-07	-174.236	657.716	483.48
TCGA-CV-7177-01A-11R-2016-07	601.491	149.624	751.115
TCGA-CR-5248-01A-01R-2016-07	-341.917	2667.81	2325.89
TCGA-D6-A6EP-01A-11R-A31N-07	149.282	93.8082	243.09
TCGA-CV-6939-01A-11R-1915-07	-124.995	1318.11	1193.11
TCGA-CV-7415-01A-11R-2081-07	190.776	1142.9	1333.68
TCGA-HD-A4C1-01A-11R-A24H-07	-474.708	284.509	-190.199
TCGA-CV-7097-01A-11R-2016-07	496.088	1233.35	1729.44
TCGA-QK-A6IH-01A-11R-A31N-07	-444.19	446.882	2.69135
TCGA-BB-A5HZ-01A-21R-A28V-07	-459.196	-100.217	-559.413
TCGA-HD-7754-01A-11R-2081-07	323.304	394.554	717.858
TCGA-H7-A6C4-01A-11R-A30B-07	-336.445	913.244	576.799
TCGA-BA-4078-01A-01R-1436-07	424.933	626.601	1051.53
TCGA-CV-7432-01A-11R-2132-07	-935.197	166.104	-769.093
TCGA-CV-5435-01A-01R-1686-07	-654.761	-330.646	-985.407
TCGA-QK-A8ZA-01A-11R-A39I-07	-1549.23	-370.599	-1919.82
TCGA-HD-8314-01A-11R-2403-07	58.4896	1145.21	1203.69
TCGA-DQ-7591-01A-11R-2081-07	-1094.29	1697.9	603.609
TCGA-CR-7386-01A-11R-2016-07	1496.66	1919.21	3415.86
TCGA-HD-8635-01A-11R-2403-07	-341.314	671.953	330.638
TCGA-QK-A8Z7-01A-11R-A39I-07	-838.629	-229.887	-1068.52
TCGA-QK-A6VC-01A-23R-A34R-07	-207.165	1532.52	1325.35
TCGA-CQ-6218-01A-11R-1915-07	-39.6604	966.497	926.836
TCGA-CV-7414-01A-11R-2081-07	-249.066	239.157	-9.90895
TCGA-P3-A5QE-01A-11R-A28V-07	-1320.85	1792.4	471.555
TCGA-P3-A5Q5-01A-11R-A28V-07	-234.512	2628.87	2394.36
TCGA-CN-6017-01A-11R-1686-07	1224.46	2642.54	3867
TCGA-IQ-A61J-01A-11R-A30B-07	223.917	1012.56	1236.47
TCGA-CN-A6UY-01A-12R-A34R-07	-1083.8	1728.19	644.395
TCGA-KU-A66S-01A-21R-A30B-07	-847.858	20.8236	-827.035
TCGA-CV-A45V-01A-21R-A24Z-07	-22.1267	1037.87	1015.74
TCGA-CV-A6JM-01A-11R-A31N-07	-618.191	667.8	49.609
TCGA-CN-6012-01A-11R-1686-07	-229.152	1200	970.844
TCGA-CR-6491-01A-11R-1873-07	-700.374	318.098	-382.276
TCGA-P3-A6T3-01A-11R-A34R-07	-914.311	-113.66	-1027.97
TCGA-CR-7365-01A-11R-2016-07	99.2524	284.268	383.52
TCGA-CQ-6221-01A-11R-2081-07	1129.36	825.639	1955
TCGA-CN-A63U-01A-11R-A30B-07	-1559.38	-368.974	-1928.35
TCGA-BA-6871-01A-11R-1873-07	749.394	1115.78	1865.17
TCGA-CR-6472-01A-11R-1873-07	-532.497	100.864	-431.633
TCGA-CN-5358-01A-01R-1514-07	1743.16	2530.35	4273.5
TCGA-CN-6016-01A-11R-1686-07	1199.41	1332.98	2532.38
TCGA-CQ-5326-01A-01R-1873-07	-98.1265	1048.61	950.483
TCGA-CN-5366-01A-01R-1436-07	192.92	846.888	1039.81
TCGA-QK-A6IG-01A-11R-A31N-07	-485.219	1047.14	561.92
TCGA-UF-A7JO-01A-11R-A34R-07	-102.731	2136.33	2033.6
TCGA-CV-7095-01A-21R-2016-07	-670.41	439.101	-231.31
TCGA-CV-7242-01A-11R-2016-07	-991.047	1328.51	337.463
TCGA-CN-A6V3-01A-12R-A34R-07	-921.705	947.816	26.1115
TCGA-CV-7102-01A-11R-2016-07	610.654	998.983	1609.64
TCGA-BB-4228-01A-01R-1436-07	-267.657	697.765	430.108
TCGA-QK-A6V9-01A-11R-A34R-07	-1536.19	1278.94	-257.241
TCGA-UF-A71B-01A-12R-A34R-07	-66.8977	748.047	681.149
TCGA-DQ-7592-01A-11R-2081-07	-121.366	760.154	638.788
TCGA-CV-7438-01A-21R-2132-07	-57.0336	965.176	908.142
TCGA-KU-A66T-01A-11R-A30B-07	-1510.24	-391.02	-1901.26
TCGA-BA-5559-01A-01R-1514-07	480.505	2361.55	2842.05
TCGA-CR-6467-01A-11R-1873-07	-682.671	2046.18	1363.51
TCGA-UF-A7J9-01A-12R-A34R-07	690.515	595.179	1285.69
TCGA-CN-5367-01A-01R-1436-07	-260.696	724.371	463.675
TCGA-CV-6960-01A-41R-2016-07	-1215.38	-144.684	-1360.07
TCGA-BA-A6DE-01A-22R-A31N-07	-1099.52	148.292	-951.232
TCGA-CQ-7063-01A-11R-2403-07	-361.926	1878.35	1516.43
TCGA-QK-A8Z9-01B-11R-A39I-07	983.823	1073.32	2057.14
TCGA-CQ-6222-01A-11R-1915-07	102.055	2000.56	2102.61
TCGA-F7-A50G-01A-11R-A266-07	-294.21	1403.23	1109.02
TCGA-CQ-5332-01A-01R-1686-07	178.823	148.118	326.941
TCGA-DQ-5629-01A-01R-1873-07	-655.937	-356.369	-1012.31
TCGA-C9-A47Z-01A-11R-A24H-07	-1057.27	201.712	-855.553
TCGA-CV-7434-01A-11R-2132-07	-542.45	714.427	171.977
TCGA-T3-A92N-01A-11R-A39I-07	-724.322	712.694	-11.6277
TCGA-CQ-7072-01A-21R-A30B-07	648.006	411.468	1059.47
TCGA-BA-4076-01A-01R-1436-07	-1157.77	-52.7872	-1210.55
TCGA-CV-A45U-01A-12R-A24H-07	-983.624	304.923	-678.701
TCGA-CV-A45X-01A-21R-A24Z-07	-1175.66	254.539	-921.118
TCGA-QK-AA3J-01A-11R-A39I-07	-1533.21	274.755	-1258.45
TCGA-CV-5432-01A-02R-1686-07	-753.293	128.354	-624.939
TCGA-P3-A6T2-01A-11R-A34R-07	-508.724	235.461	-273.263
TCGA-BA-6869-01A-11R-1873-07	-1270.86	381.221	-889.637
TCGA-BA-5153-01A-01R-1436-07	-575.477	1600.41	1024.93
TCGA-CV-6934-01A-11R-1915-07	1651.4	1724.26	3375.66
TCGA-CN-6994-01A-11R-1915-07	26.3381	572.119	598.457
TCGA-P3-A6T7-01A-11R-A34R-07	-539.012	437.564	-101.448
TCGA-CN-A641-01A-11R-A30B-07	-1182.13	38.8091	-1143.32
TCGA-CN-4726-01A-01R-1436-07	429.545	969.534	1399.08
TCGA-F7-A622-01A-11R-A28V-07	-1097.18	57.3539	-1039.83
TCGA-CV-6956-01A-21R-2016-07	-1191.8	-746.968	-1938.77
TCGA-CV-7252-01A-11R-2016-07	-16.6039	847.023	830.419
TCGA-F7-A623-01A-11R-A28V-07	-877.839	488.038	-389.802
TCGA-CV-7104-01A-11R-2016-07	265.977	1260.56	1526.54
TCGA-CV-A45T-01A-11R-A24H-07	22.9311	2307.2	2330.14
TCGA-CV-7090-01A-11R-2016-07	586.684	1583.44	2170.13
TCGA-CN-4722-01A-01R-1436-07	327.384	465.924	793.308
TCGA-UF-A7JK-01A-11R-A34R-07	-1074.86	-591.445	-1666.31
TCGA-CQ-6229-01A-11R-1915-07	-258.424	775.982	517.559
TCGA-BB-A6UM-01A-12R-A34R-07	-1371.58	1095.36	-276.221
TCGA-CV-6940-01A-11R-1915-07	-538.662	127.129	-411.533
TCGA-HD-7229-01A-11R-2016-07	-1001.66	993.011	-8.64754
TCGA-CV-6953-01A-11R-1915-07	-790.051	875.451	85.4
TCGA-CR-7401-01A-11R-2016-07	385.487	730.2	1115.69
TCGA-CV-A45Z-01A-21R-A24Z-07	-416.773	1096.02	679.246
TCGA-CV-7253-01A-11R-2016-07	-1692.73	-416.622	-2109.35
TCGA-CV-5442-01A-01R-1514-07	-1815.62	-389.826	-2205.44
TCGA-CQ-A4CB-01A-11R-A24Z-07	456.814	1000.92	1457.74
TCGA-CV-7407-01A-11R-2081-07	-733.352	1337.79	604.438
TCGA-CN-5373-01A-01R-1436-07	631.155	1574.08	2205.23
TCGA-CR-6471-01A-11R-1873-07	255.369	1567.89	1823.26
TCGA-UF-A7JS-01A-11R-A34R-07	-321.479	1587.27	1265.79
TCGA-CV-A464-01A-11R-A266-07	539.791	835.972	1375.76
TCGA-UF-A71E-01A-31R-A34R-07	-935.63	-362.177	-1297.81
TCGA-CQ-5330-01A-01R-1686-07	880.11	1827.96	2708.07
TCGA-QK-A8ZB-01A-11R-A39I-07	-169.451	416.659	247.207
TCGA-CV-6941-01A-11R-1915-07	351.488	548.504	899.992
TCGA-CN-6996-01A-11R-1915-07	342.947	1848.2	2191.15
TCGA-CV-5971-01A-11R-1686-07	1330.24	1787.09	3117.33
TCGA-CV-6943-01A-11R-1915-07	1266.17	2477.58	3743.75
TCGA-CV-7089-01A-11R-2016-07	-917.936	692.301	-225.635
TCGA-D6-A6EN-01A-11R-A31N-07	-594.649	2140.96	1546.31
TCGA-CQ-6225-01A-11R-1915-07	-1948.66	-398.26	-2346.92
TCGA-P3-A6T6-01A-11R-A34R-07	-1463.85	-274.212	-1738.07
TCGA-UF-A7JA-01A-12R-A34R-07	-431.274	-75.8703	-507.145
TCGA-CR-7383-01A-11R-2132-07	688.935	1571.38	2260.31
TCGA-CR-5249-01A-01R-1514-07	-429.127	1920.63	1491.5
TCGA-P3-A6SW-01A-11R-A34R-07	-472.972	1397.1	924.13
TCGA-HD-7831-01A-11R-2132-07	1234.66	595.728	1830.39
TCGA-CV-7411-01A-11R-2081-07	-16.3817	494.669	478.288
TCGA-D6-8569-01A-11R-2403-07	-386.101	747.53	361.43
TCGA-MT-A67F-01A-11R-A30B-07	190.152	2621.45	2811.6
TCGA-CN-6011-01A-11R-1686-07	-620.468	698.073	77.6058
TCGA-CN-4733-01A-02R-1873-07	1231.25	2727.68	3958.93
TCGA-CQ-6223-01A-11R-1915-07	-836.001	847.983	11.982
TCGA-CV-7245-01A-11R-2016-07	-481.154	120.579	-360.575
TCGA-CN-4739-01A-02R-1514-07	-476.518	1254.04	777.523
TCGA-CR-6488-01A-12R-2081-07	635.291	1506.54	2141.83
TCGA-CV-5977-01A-11R-1686-07	-947.571	182.051	-765.52
TCGA-CN-6995-01A-31R-2016-07	-379.604	1561.38	1181.77
TCGA-CN-6010-01A-11R-1686-07	-404.37	375.968	-28.4015
TCGA-CN-4742-01A-02R-1514-07	612.463	859.756	1472.22
TCGA-CV-6961-01A-21R-1915-07	-43.44	587.528	544.088
TCGA-CN-A63V-01A-11R-A466-07	539.154	448.412	987.566
TCGA-CN-6021-01A-11R-1686-07	-565.766	518.859	-46.9075
TCGA-CN-4723-01A-01R-1436-07	-60.5524	947.702	887.15
TCGA-CV-5441-01A-01R-1514-07	-403.93	430.423	26.4933
TCGA-CV-7248-01A-11R-2016-07	-111.754	1052.38	940.626
TCGA-T2-A6WZ-01A-21R-A34R-07	-610.325	787.175	176.85
TCGA-CN-6018-01A-11R-1686-07	592.721	1509.83	2102.55
TCGA-CR-6487-01A-11R-1873-07	304.672	2674.6	2979.27
TCGA-CV-7421-01A-11R-2081-07	284.886	223.171	508.058
TCGA-CV-A6JN-01A-11R-A31N-07	-757.171	1182.94	425.766
TCGA-P3-A6T4-01A-11R-A34R-07	-996.815	176.367	-820.448
TCGA-CV-6945-01A-11R-1915-07	-879.676	-75.9087	-955.585
TCGA-BB-4227-01A-01R-1873-07	-1229.51	-33.1096	-1262.62
TCGA-BA-A4IG-01A-11R-A266-07	-1331	686.328	-644.675
TCGA-UF-A71D-01A-12R-A34R-07	-1219.06	12.2991	-1206.76
TCGA-IQ-A61I-01A-11R-A30B-07	-1182.87	1317.99	135.12
TCGA-CV-A45O-01A-21R-A24H-07	-611.186	1032.59	421.402
TCGA-QK-A652-01A-11R-A30B-07	-184.011	1165.8	981.794
TCGA-CX-A4AQ-01A-11R-A24Z-07	-210.285	2033.61	1823.32
TCGA-CV-7430-01A-11R-2132-07	-1371.84	-252.046	-1623.88
TCGA-CV-6954-01A-11R-1915-07	81.9536	809.799	891.753
TCGA-CN-5356-01A-01R-1436-07	107.223	439.708	546.931
TCGA-RS-A6TO-01A-32R-A34R-07	-151.386	1052.11	900.726
TCGA-CR-7395-01A-11R-2016-07	474.128	2029.06	2503.18
TCGA-IQ-A61E-01A-22R-A30B-07	-535.07	969.275	434.205
TCGA-CN-5360-01A-01R-1436-07	380.444	1901.93	2282.37
TCGA-CV-7429-01A-11R-2132-07	-11.28	816.673	805.393
TCGA-CV-7238-01A-11R-2016-07	-88.7629	1341.45	1252.69
TCGA-F7-7848-01A-11R-2132-07	-86.8088	1125.43	1038.62
TCGA-IQ-7630-01A-11R-2081-07	-399.353	789.689	390.335
TCGA-CV-7236-01A-11R-2016-07	118.159	545.267	663.426
TCGA-UF-A7JV-01A-11R-A34R-07	-108.091	1491.93	1383.83
TCGA-P3-A6T8-01A-11R-A34R-07	209.353	19.1811	228.534
TCGA-CV-A6K0-01B-21R-A31N-07	547.309	1833.62	2380.93
TCGA-CV-6936-01A-11R-1915-07	-573.525	777.104	203.579
TCGA-CR-7364-01A-11R-2016-07	-433.271	583.636	150.365
TCGA-CN-6020-01A-11R-1686-07	354.698	957.789	1312.49
TCGA-CV-5431-01A-01R-1514-07	590.631	1966.77	2557.4
TCGA-CV-6955-01A-11R-2016-07	-997.964	1401.88	403.914
TCGA-IQ-A61G-01A-11R-A30B-07	-1643.55	100.346	-1543.21
TCGA-MT-A67D-01A-31R-A30B-07	97.6833	1152.78	1250.46
TCGA-CN-4735-01A-01R-1436-07	-7.11218	1626.9	1619.79
TCGA-UF-A71A-01A-22R-A34R-07	-46.3176	-112.831	-159.148
TCGA-QK-A6VB-01A-12R-A34R-07	-1017.15	-349.242	-1366.4
TCGA-CV-5976-01A-11R-1686-07	-478.587	245.985	-232.601
TCGA-CV-5970-01A-11R-1686-07	131.731	691.737	823.468
TCGA-BA-A6D8-01A-31R-A31N-07	-183.912	536.36	352.448
TCGA-CN-A642-01A-12R-A30B-07	-357.639	1195.41	837.773
TCGA-CV-A465-01A-11R-A266-07	-1446.4	-325.972	-1772.37
TCGA-HD-A634-01A-11R-A28V-07	-1840.5	-1013.9	-2854.4
TCGA-CV-A6JY-01A-11R-A31N-07	-1195.74	-66.6238	-1262.36
TCGA-CN-A49A-01A-11R-A24H-07	-143.142	-563.947	-707.089
TCGA-CV-7424-01A-11R-2081-07	510.059	786.824	1296.88
TCGA-CV-7235-01A-11R-2016-07	824.93	1430.46	2255.39
TCGA-IQ-A61O-01A-11R-A30B-07	1456.33	1074.12	2530.44
TCGA-CR-7389-01A-11R-2016-07	383.158	946.243	1329.4
TCGA-BA-A4IH-01A-11R-A266-07	-310.746	612.386	301.64
TCGA-T2-A6X2-01A-12R-A34R-07	-157.249	1085.79	928.542
TCGA-BB-4225-01A-01R-1436-07	-736.286	1682.74	946.456
TCGA-CV-7406-01A-11R-2081-07	-115.362	-147.094	-262.455
TCGA-CQ-A4C7-01A-11R-A24Z-07	244.955	428.376	673.332
TCGA-IQ-7632-01A-11R-2081-07	-1169.32	88.1975	-1081.12
TCGA-F7-A50J-01A-21R-A28V-07	-497.763	873.504	375.74
TCGA-CN-4730-01A-01R-1436-07	-1107.12	-136.544	-1243.67
TCGA-CV-A6K2-01A-11R-A31N-07	-462.103	952.763	490.66
TCGA-IQ-A6SH-01A-12R-A34R-07	-413.584	1186.07	772.488
TCGA-CV-7437-01A-21R-2132-07	-960.528	-51.3112	-1011.84
TCGA-IQ-A61H-01A-11R-A30B-07	-223.856	148.42	-75.4365
TCGA-CV-A461-01A-41R-A266-07	-254.987	1964.56	1709.58
TCGA-CQ-5334-01A-01R-1686-07	723.53	1797.68	2521.2
TCGA-CV-7418-01A-11R-2081-07	-997.234	610.435	-386.799
TCGA-CN-5355-01A-01R-1436-07	381.418	457.783	839.201
TCGA-CN-4729-01A-01R-1436-07	-124.898	648.32	523.422
TCGA-UF-A7JC-01A-21R-A34R-07	-1117.9	-273.986	-1391.88
TCGA-BB-8596-01A-11R-2403-07	966.432	1304.81	2271.24
TCGA-KU-A6H7-01A-11R-A31N-07	-739.34	1775.88	1036.54
TCGA-CQ-6219-01A-11R-1915-07	503.516	1722.21	2225.73
TCGA-CV-A45Y-01A-11R-A24Z-07	626.381	1756.93	2383.32
TCGA-D6-A6ES-01A-12R-A31N-07	-885.753	919.917	34.1643
TCGA-QK-A6II-01A-11R-A31N-07	-1128.23	790.402	-337.831
TCGA-CV-5434-01A-01R-1686-07	761.819	1271.74	2033.56
TCGA-CN-6023-01A-11R-1686-07	-503.816	1496.03	992.21
TCGA-CN-6024-01A-11R-1686-07	-413.155	-592.145	-1005.3
TCGA-CV-5966-01A-11R-1686-07	-144.406	1470.15	1325.74
TCGA-WA-A7GZ-01A-11R-A34R-07	-736.542	-112.802	-849.344
TCGA-F7-A61W-01A-11R-A28V-07	-1338.6	-226.454	-1565.05
TCGA-CV-7428-01A-11R-2132-07	-196.695	1229.3	1032.61
TCGA-MT-A51W-01A-21R-A266-07	-811.474	672.651	-138.823
TCGA-CV-5973-01A-11R-1686-07	-1229.18	392.779	-836.4
TCGA-P3-A6T5-01A-11R-A34R-07	-240.564	633.522	392.958
TCGA-TN-A7HL-01A-11R-A34R-07	-446.807	2559.9	2113.09
TCGA-CN-A6V7-01A-12R-A34R-07	-1970.04	288.36	-1681.68
TCGA-CR-7397-01A-11R-2016-07	1184.67	1070.8	2255.47
TCGA-CR-7376-01A-11R-2132-07	1958.91	2692.43	4651.34
TCGA-BA-6872-01A-11R-1873-07	-208.551	537.254	328.703
TCGA-BA-A4II-01A-11R-A266-07	-327.81	743.051	415.241
TCGA-CR-6482-01A-11R-1873-07	357.736	2403.23	2760.96
TCGA-MT-A67A-01A-11R-A30B-07	-998.231	627.49	-370.741
TCGA-HD-A633-01A-11R-A28V-07	-715.395	245.116	-470.279
TCGA-CV-7099-01A-41R-2016-07	-637.034	1264.66	627.627
TCGA-DQ-5631-01A-01R-1873-07	-530.262	5.24791	-525.014
TCGA-BA-A6DD-01A-12R-A31N-07	-0.517993	1401.1	1400.58
TCGA-BA-A6DA-01A-31R-A31N-07	-725.548	882.713	157.165
TCGA-BB-A5HY-01A-11R-A28V-07	-1043.39	45.4085	-997.981
TCGA-CV-7568-01A-11R-2232-07	231.874	183.58	415.453
TCGA-CV-A45P-01A-11R-A24H-07	-1071.04	187.558	-883.482
TCGA-CV-7410-01A-21R-2081-07	514.2	2650.1	3164.3
TCGA-CV-7180-01A-11R-2016-07	-1436.82	189.106	-1247.71
TCGA-H7-A76A-01A-51R-A34R-07	709.069	2709.42	3418.49
TCGA-BA-A6DI-01A-11R-A30B-07	-1173.69	122.469	-1051.22
TCGA-F7-A61V-01A-11R-A28V-07	-1079.99	193.24	-886.751
TCGA-CV-6938-01A-11R-1915-07	-197.103	1945.62	1748.52
TCGA-CR-7388-01A-11R-2016-07	285.253	1617.65	1902.9
TCGA-CX-7085-01A-21R-2016-07	1428.72	2411.9	3840.62
TCGA-CR-6470-01A-11R-1873-07	338.659	2180.89	2519.54
TCGA-CX-7219-01A-11R-2016-07	523.202	1278.16	1801.36
TCGA-UP-A6WW-01A-12R-A34R-07	-313.098	1110.05	796.947
TCGA-D6-6827-01A-11R-1915-07	-650.251	95.9303	-554.321
TCGA-P3-A5QF-01A-11R-A28V-07	-998.317	496.534	-501.783
TCGA-CN-4738-01A-02R-1514-07	-424.436	1363.05	938.617
TCGA-CN-6013-01A-11R-1686-07	27.9384	2223.55	2251.49
TCGA-CR-6477-01A-11R-1873-07	603.745	1480.56	2084.31
TCGA-CR-6493-01A-11R-1873-07	-1003.84	123.115	-880.729
TCGA-HD-8634-01A-11R-2403-07	-944.459	439.551	-504.908
TCGA-IQ-7631-01A-11R-2081-07	536.077	-126.762	409.315
TCGA-QK-AA3K-01A-11R-A39I-07	865.366	1262.98	2128.35
TCGA-QK-A8Z8-01A-11R-A39I-07	-1218.58	25.4778	-1193.1
TCGA-D6-6824-01A-11R-1915-07	786.624	1751.79	2538.41
TCGA-BA-5151-01A-01R-1436-07	49.0678	1087.1	1136.17
TCGA-CR-5247-01A-01R-2016-07	280.077	-401.93	-121.854
TCGA-CN-4736-01A-01R-1436-07	760.589	1904.47	2665.06
TCGA-BB-4217-01A-11R-2081-07	-349.785	2199.37	1849.59
TCGA-CV-7433-01A-11R-2132-07	1263.14	2200.22	3463.36
TCGA-CV-7261-01A-11R-2016-07	62.8612	372.955	435.816
TCGA-BA-5152-01A-02R-1873-07	-152.888	1674.08	1521.19
TCGA-CN-A49B-01A-31R-A24H-07	-185.074	1566.75	1381.68
TCGA-CR-6492-01A-12R-2081-07	-485.493	931.641	446.147
TCGA-CV-7091-01A-11R-2016-07	-45.9055	663.432	617.526
TCGA-HD-7753-01A-11R-2081-07	-60.3673	717.656	657.288
TCGA-CQ-5323-01A-01R-1686-07	-682.905	715.486	32.5805
TCGA-BA-5555-01A-01R-1514-07	-615.507	581.505	-34.0019
TCGA-CN-A63W-01A-11R-A30B-07	-1049.92	192.604	-857.315
TCGA-UF-A7JH-01A-21R-A34R-07	512.244	1151.92	1664.17
TCGA-CQ-6224-01A-11R-1915-07	1091.54	1285.92	2377.46
TCGA-T3-A92M-01A-31R-A39I-07	325.825	1237.49	1563.32
TCGA-CR-7385-01A-11R-2016-07	-737.681	1844.64	1106.96
TCGA-CR-7394-01A-11R-2016-07	808.658	2311.33	3119.99
TCGA-P3-A5QA-01A-11R-A28V-07	-176.542	56.8885	-119.654
TCGA-CV-A6JO-01B-11R-A34R-07	-513.963	1417.57	903.609
TCGA-4P-AA8J-01A-11R-A39I-07	591.808	1312.86	1904.67
TCGA-CV-7440-01A-11R-2132-07	-833.196	374.628	-458.568
TCGA-CV-5439-01A-01R-1686-07	-1090.53	732.827	-357.704
TCGA-CV-A460-01A-21R-A24Z-07	268.005	1746.78	2014.78
TCGA-UF-A7JF-01A-11R-A34R-07	-1004.24	906.731	-97.5137
TCGA-CV-6933-01A-11R-1915-07	29.7361	1284.98	1314.72
TCGA-CV-6950-01A-11R-1915-07	-232.851	438.865	206.014
TCGA-CN-A6V6-01A-12R-A34R-07	-443.172	1844.46	1401.29
TCGA-CR-6474-01A-11R-1873-07	1024.84	1320.2	2345.04
TCGA-CR-6480-01A-11R-1873-07	-1384.35	616.636	-767.712
TCGA-CN-5370-01A-01R-2016-07	1280.92	1949.56	3230.48
TCGA-CN-4737-01A-01R-1436-07	324.67	473.333	798.004
TCGA-F7-8298-01A-11R-2403-07	-224.968	481.689	256.721
TCGA-BB-4224-01A-01R-1436-07	-1400.82	116.339	-1284.48
TCGA-F7-A624-01A-22R-A30B-07	-416.157	2406.43	1990.27
TCGA-H7-8501-01A-11R-2403-07	292.864	2304.35	2597.21
TCGA-CQ-7068-01A-11R-2081-07	-616.186	1848.99	1232.8
TCGA-CN-5365-01A-01R-1436-07	-640.624	1151.46	510.841
TCGA-CN-6022-01A-21R-1686-07	523.059	1279.47	1802.53
TCGA-CV-6937-01A-11R-2016-07	-345.928	341.722	-4.2055
TCGA-CR-5243-01A-01R-1514-07	37.7466	1090.03	1127.77
TCGA-HD-A6HZ-01A-12R-A31N-07	314.096	1600.84	1914.94
TCGA-CR-7404-01A-11R-2132-07	-263.617	1622.51	1358.89
TCGA-CV-A6JE-01A-11R-A31N-07	18.7287	1400.54	1419.27
TCGA-DQ-5625-01A-01R-1873-07	11.1463	1819.16	1830.31
TCGA-CR-7398-01A-11R-2016-07	-3.50005	392.515	389.015
TCGA-CV-7250-01A-11R-2016-07	-994.59	407.32	-587.27
TCGA-CV-7416-01A-11R-2081-07	291.658	467.886	759.544
TCGA-BA-6868-01B-12R-1915-07	-1049.94	-82.1559	-1132.09
TCGA-UF-A718-01A-22R-A34R-07	-33.1313	807.935	774.804
TCGA-CN-5359-01A-01R-1436-07	1259.45	2065.25	3324.7
TCGA-KU-A6H8-01A-21R-A34R-07	-36.7607	789.373	752.612
TCGA-BA-5558-01A-01R-1514-07	-38.7807	1404.3	1365.52
TCGA-CR-7372-01A-11R-2016-07	254.022	362.152	616.175
TCGA-CV-7103-01A-21R-2016-07	765.031	77.3502	842.381
TCGA-BA-4074-01A-01R-1436-07	271.289	687.293	958.582
TCGA-HD-7832-01A-11R-2132-07	-630.764	794.694	163.93
TCGA-MZ-A6I9-01A-11R-A31N-07	-1227.04	333.196	-893.846
TCGA-CN-6989-01A-11R-1915-07	1073.2	1493.56	2566.76
TCGA-CR-6481-01A-11R-1873-07	349.591	2806.69	3156.28
TCGA-CV-7247-01A-11R-2016-07	-420.53	-321.125	-741.655
TCGA-CV-7422-01A-21R-2081-07	-111.033	680.558	569.525
TCGA-F7-A50I-01A-11R-A28V-07	-538.463	749.269	210.806
TCGA-CV-7427-01A-11R-2081-07	-388.052	1778.03	1389.98
TCGA-P3-A5Q6-01A-11R-A28V-07	189.788	298.654	488.442
TCGA-CV-7425-01A-11R-2081-07	-403.113	1038.45	635.341
TCGA-CQ-6220-01A-11R-1915-07	-721.115	681.509	-39.6051
TCGA-CR-7382-01A-11R-2132-07	1513.8	2297.57	3811.37
TCGA-CV-A6JD-01A-11R-A31N-07	-65.9399	1697.41	1631.47
TCGA-D6-A6EQ-01A-11R-A31N-07	76.4846	1357.54	1434.02
TCGA-CQ-A4C9-01A-11R-A24Z-07	-204.395	277.134	72.739
TCGA-CV-A45W-01A-11R-A24Z-07	3.25492	1682.19	1685.45
TCGA-BA-A8YP-01A-11R-A39I-07	244.719	121.005	365.725
TCGA-D6-A6EM-01A-21R-A31N-07	-235.062	1879.29	1644.23
TCGA-HD-8224-01A-11R-2403-07	76.9692	378.667	455.636
TCGA-D6-8568-01A-11R-2403-07	164.614	979.84	1144.45
TCGA-CV-A6JU-01A-11R-A31N-07	-329.484	585.627	256.143
TCGA-CQ-A4CG-01A-11R-A266-07	-417.039	-49.1245	-466.164
TCGA-CN-A49C-01A-11R-A24H-07	-1490.24	493.795	-996.445
TCGA-D6-6823-01A-11R-1915-07	-843.036	158.639	-684.397
TCGA-BA-5557-01A-01R-1514-07	1013.33	2176.66	3189.99
TCGA-T2-A6WX-01A-12R-A34R-07	-570.933	2090.94	1520.01
TCGA-CV-7446-01A-11R-2232-07	-535.965	92.4457	-443.519
TCGA-CV-A6K1-01A-11R-A31N-07	-550.549	887.911	337.363
TCGA-CN-4731-01A-01R-1436-07	-303.912	480.816	176.904
TCGA-RS-A6TP-01A-12R-A34R-07	-1666.99	419.336	-1247.65
TCGA-CN-5369-01A-01R-1436-07	488.33	1980.03	2468.36
TCGA-DQ-5630-01A-01R-1873-07	753.453	1831.84	2585.29
TCGA-CV-7435-01A-11R-2132-07	1148.9	1102.31	2251.21
TCGA-T2-A6X0-01A-11R-A34R-07	-595.343	930.434	335.09
TCGA-HL-7533-01A-11R-2232-07	-803.337	1145.96	342.626
TCGA-H7-8502-01A-11R-2403-07	-109.329	433.345	324.016
TCGA-CV-5440-01A-01R-1514-07	-968.786	-158.679	-1127.47
TCGA-CR-7402-01A-11R-2016-07	-652.598	660.597	7.99889
TCGA-CN-5363-01A-01R-1436-07	328.677	1202.49	1531.17
TCGA-CV-A45R-01A-11R-A24H-07	72.8515	966.792	1039.64
TCGA-CQ-6228-01A-11R-1915-07	-317.785	183.612	-134.173
TCGA-UF-A7JD-01A-11R-A34R-07	652.216	323.222	975.439
TCGA-CN-6988-01A-11R-1915-07	-1458.17	-571.5	-2029.67
TCGA-H7-7774-01A-21R-2081-07	-939.551	946.706	7.15563
TCGA-D6-6516-01A-11R-1873-07	-372.825	1096.35	723.523
TCGA-QK-A64Z-01A-11R-A30B-07	-576.687	389.081	-187.605
TCGA-BA-7269-01A-11R-2016-07	91.4055	457.061	548.466
TCGA-CQ-5331-01A-02R-1873-07	23.9126	1911.61	1935.52
TCGA-CR-7373-01A-11R-2016-07	-330.654	1642.11	1311.46
TCGA-CQ-5333-01A-01R-2403-07	183.491	2357.89	2541.38
