# Supplementary material for: Development of an IFNγ response‐related signature for predicting the survival of cutaneous melanoma
Source: Cancer Med. 2020 Sep 9;9(21):8186–201. doi: 10.1002/cam4.3438 (PMC7643661; doi:10.1002/cam4.3438)
Supplement: Supplementary file 8 — Supplementary Material [file CAM4-9-8186-s008.xlsx]

## Sheet: Sheet1
ID	StromalScore	ImmuneScore	ESTIMATEScore
TCGA-B0-4713-01A-01R-1277-07	59.1582	1416.45	1475.61
TCGA-A3-3343-01A-01R-0864-07	356.64	2094.88	2451.52
TCGA-B0-5100-01A-01R-1420-07	850.935	705.184	1556.12
TCGA-CJ-4869-01A-02R-1426-07	749.812	2725.76	3475.57
TCGA-CJ-4895-01A-01R-1305-07	1434.25	1939.37	3373.63
TCGA-B0-5691-01A-11R-1541-07	1244.1	1389.9	2633.99
TCGA-A3-3306-01A-01R-0864-07	48.4206	1304.41	1352.83
TCGA-A3-3329-01A-01R-0864-07	589.286	1749.63	2338.91
TCGA-B8-5550-01A-01R-1541-07	1479.18	1451.82	2930.99
TCGA-BP-5006-01A-01R-1334-07	604.423	1338.2	1942.63
TCGA-BP-5009-01A-01R-1334-07	833.844	2046.15	2879.99
TCGA-B0-4699-01A-01R-1277-07	508.309	1837.55	2345.86
TCGA-B0-4834-01A-01R-1305-07	-575.66	-407.549	-983.209
TCGA-BP-4998-01A-01R-1334-07	1389.76	2157.93	3547.69
TCGA-B0-4945-01A-01R-1420-07	552.71	1035.34	1588.05
TCGA-B0-4842-01A-02R-1420-07	643.076	2282.45	2925.53
TCGA-AK-3447-01A-01R-1766-07	-934.066	294.283	-639.784
TCGA-B8-5551-01A-01R-1541-07	957.277	3131.99	4089.27
TCGA-A3-3349-01A-01R-1188-07	1361.05	1471.43	2832.48
TCGA-G6-A8L7-01A-11R-A37O-07	-169.754	1085.85	916.092
TCGA-B0-5088-01A-01R-1334-07	1106.19	2077.76	3183.94
TCGA-A3-3324-01A-02R-1325-07	649.497	1709.14	2358.64
TCGA-BP-4968-01A-01R-1334-07	670.684	1981.37	2652.05
TCGA-BP-4352-01A-01R-1289-07	-524.921	257.098	-267.823
TCGA-CJ-4872-01A-01R-1305-07	1413.99	2055.87	3469.86
TCGA-DV-A4VZ-01A-11R-A266-07	-398.997	26.4497	-372.548
TCGA-A3-3378-01A-02R-1325-07	890.653	2677.22	3567.88
TCGA-B0-4693-01A-01R-1277-07	358.554	2013.16	2371.71
TCGA-BP-4784-01A-01R-1305-07	706.569	691.407	1397.98
TCGA-BP-4766-01A-01R-1289-07	525.79	1152.13	1677.92
TCGA-CZ-5456-01A-01R-1503-07	747.951	1931.12	2679.07
TCGA-CZ-4857-01A-01R-1305-07	817.979	1710.44	2528.42
TCGA-B0-5400-01A-01R-1503-07	847.062	1930.13	2777.19
TCGA-B0-4844-01A-01R-1277-07	168.769	1386.36	1555.13
TCGA-BP-5010-01A-02R-1420-07	1298.9	1474.5	2773.4
TCGA-CJ-4644-01A-02R-1325-07	955.714	1937.4	2893.12
TCGA-CJ-6033-01A-11R-1672-07	905.157	1421.35	2326.51
TCGA-EU-5907-01A-11R-1672-07	278.939	542.065	821.004
TCGA-B4-5836-01A-11R-1672-07	1008.58	1602.06	2610.65
TCGA-A3-3323-01A-02R-1325-07	1055.63	2007.8	3063.44
TCGA-CJ-4904-01A-02R-1426-07	848.148	1529.71	2377.86
TCGA-CZ-4853-01A-01R-1426-07	22.0588	1166.46	1188.52
TCGA-A3-3387-01A-01R-1541-07	1242.62	1901.09	3143.71
TCGA-A3-3326-01A-01R-0864-07	529.396	2367.62	2897.02
TCGA-B0-5121-01A-02R-1420-07	761.972	1850.38	2612.35
TCGA-B0-5098-01A-01R-1420-07	-1430.7	-691.661	-2122.36
TCGA-A3-3308-01A-02R-1325-07	1230.09	1309.33	2539.41
TCGA-BP-4807-01A-01R-1305-07	1262.46	1442.52	2704.98
TCGA-B0-5707-01A-11R-1541-07	-268.969	740.618	471.649
TCGA-BP-4971-01A-01R-1334-07	1365.81	2392.26	3758.07
TCGA-B8-4620-01A-02R-1325-07	1207.57	1803.35	3010.91
TCGA-BP-4967-01A-01R-1334-07	337.377	974.419	1311.8
TCGA-BP-5198-01A-01R-1426-07	1346.05	1914.98	3261.03
TCGA-BP-4326-01A-01R-1289-07	838.485	1189.65	2028.13
TCGA-CZ-5984-01A-11R-1672-07	453.41	1751.09	2204.5
TCGA-B8-A54G-01A-11R-A266-07	232.912	3019.48	3252.39
TCGA-BP-4353-01A-02R-1289-07	1252.75	2179.19	3431.94
TCGA-B0-5077-01A-01R-1334-07	346.928	1376.05	1722.98
TCGA-B0-5120-01A-01R-1420-07	1290.64	1517.1	2807.74
TCGA-A3-3346-01A-01R-1766-07	51.6843	2042.45	2094.14
TCGA-B8-4619-01A-02R-1325-07	-218.493	82.1863	-136.307
TCGA-CJ-4892-01A-01R-1305-07	694.424	1948.56	2642.98
TCGA-CZ-5451-01A-01R-1503-07	353.621	1454.11	1807.73
TCGA-CJ-4916-01A-01R-1426-07	828.413	2772.59	3601
TCGA-BP-4964-01A-01R-1334-07	694.79	1581.34	2276.13
TCGA-B0-5712-01A-11R-1672-07	-81.5502	729.514	647.963
TCGA-BP-4965-01A-01R-1334-07	855.588	1209.32	2064.91
TCGA-BP-4340-01A-01R-1289-07	-88.9113	679.099	590.188
TCGA-BP-5180-01A-01R-1426-07	-23.6975	1910.52	1886.83
TCGA-CJ-4639-01A-02R-1325-07	609.275	1880.67	2489.94
TCGA-B0-4821-01A-01R-1503-07	-236.036	1206.47	970.435
TCGA-CZ-4860-01A-01R-1305-07	512.702	1363.01	1875.71
TCGA-B0-4813-01A-01R-1277-07	339.921	967.034	1306.95
TCGA-CJ-6032-01A-11R-1672-07	338.193	1163.21	1501.4
TCGA-BP-5170-01A-01R-1426-07	1226.26	1530.82	2757.08
TCGA-CZ-5463-01A-01R-1503-07	297.778	1288.44	1586.22
TCGA-6D-AA2E-01A-11R-A37O-07	45.6464	747.221	792.868
TCGA-BP-4801-01A-02R-1420-07	1497.41	1965.84	3463.25
TCGA-EU-5904-01A-11R-1672-07	944.566	1373.05	2317.62
TCGA-B8-5158-01A-01R-1420-07	660.134	1955.78	2615.92
TCGA-BP-4969-01A-01R-1334-07	98.0516	336.698	434.75
TCGA-B8-5546-01A-01R-1541-07	-681.133	-154.228	-835.361
TCGA-B4-5844-01A-11R-1672-07	695.331	1011.19	1706.52
TCGA-CZ-5452-01A-01R-1503-07	359.046	2704.22	3063.27
TCGA-BP-4991-01A-01R-1334-07	830.399	1367.83	2198.23
TCGA-A3-3316-01A-01R-0864-07	1516.29	1507.24	3023.53
TCGA-B8-A54E-01A-11R-A266-07	-597.557	484.985	-112.572
TCGA-B2-5635-01A-01R-A277-07	666.682	1927.36	2594.04
TCGA-A3-A6NI-01A-11R-A33J-07	404.58	1417.37	1821.95
TCGA-B0-5711-01A-11R-1672-07	824.16	1605.83	2429.99
TCGA-BP-5199-01A-01R-1426-07	1335.91	2522.54	3858.45
TCGA-BP-4973-01A-01R-1334-07	505.905	1747.82	2253.72
TCGA-B8-4154-01A-01R-1188-07	639.191	1905.23	2544.43
TCGA-B8-4153-01B-11R-1672-07	304.387	1150.65	1455.04
TCGA-CJ-6030-01A-11R-1672-07	1026.74	2686.01	3712.76
TCGA-CW-5584-01A-01R-1541-07	865.263	1338.36	2203.62
TCGA-A3-3311-01A-02R-1325-07	921.062	1768.52	2689.59
TCGA-BP-5173-01A-01R-1426-07	668.102	1748.57	2416.67
TCGA-BP-5007-01A-01R-1334-07	453.258	1498.12	1951.38
TCGA-BP-5177-01A-01R-1426-07	1152.75	1066.02	2218.77
TCGA-B0-5696-01A-11R-1541-07	517.634	997.527	1515.16
TCGA-BP-4765-01A-01R-1289-07	799.962	1088.13	1888.09
TCGA-BP-4782-01A-02R-1420-07	826.327	1887.07	2713.4
TCGA-CJ-4918-01A-01R-1426-07	1649	1903.92	3552.93
TCGA-BP-4344-01A-01R-1289-07	1289.67	1490.68	2780.35
TCGA-B4-5835-01A-11R-1672-07	-191.358	1170.58	979.224
TCGA-A3-3372-01A-02R-1325-07	770.05	1587.11	2357.16
TCGA-BP-4981-01A-01R-1334-07	191.406	1601.74	1793.15
TCGA-A3-3362-01A-02R-1325-07	870.877	1057.49	1928.36
TCGA-BP-4781-01A-01R-1305-07	871.405	1289.93	2161.33
TCGA-B8-5165-01A-01R-1420-07	1153.1	1174.08	2327.18
TCGA-B2-3923-01A-02R-A277-07	-627.96	-50.5688	-678.529
TCGA-AK-3425-01A-02R-1277-07	1223.72	2377.99	3601.7
TCGA-AS-3778-01A-01R-A32Z-07	828.274	1266.75	2095.02
TCGA-CW-6087-01A-11R-1672-07	854.362	3220.48	4074.84
TCGA-B0-5108-01A-01R-1420-07	1655.9	2578.86	4234.76
TCGA-B0-5699-01A-11R-1541-07	113.994	1460.46	1574.45
TCGA-B0-4814-01A-01R-1277-07	515.7	926.546	1442.25
TCGA-AK-3465-01A-02R-1325-07	-334.691	-363.074	-697.766
TCGA-BP-4170-01A-02R-1289-07	1087.58	1979	3066.57
TCGA-CJ-4643-01A-02R-1325-07	1180.14	1759.51	2939.65
TCGA-BP-4977-01A-01R-1334-07	482.354	1488.1	1970.45
TCGA-B0-5102-01A-01R-1420-07	56.761	1152.75	1209.51
TCGA-BP-4167-01A-02R-1325-07	1768.12	2804.92	4573.04
TCGA-B0-5095-01A-01R-1420-07	1493.93	1574.34	3068.27
TCGA-BP-4972-01A-01R-1334-07	1601.8	1893.16	3494.96
TCGA-B0-4712-01A-01R-1503-07	1051.73	2094.73	3146.46
TCGA-BP-4164-01A-02R-1325-07	-9.58813	806.423	796.834
TCGA-CZ-5454-01A-01R-1503-07	770.671	2243.5	3014.17
TCGA-BP-4345-01A-01R-1289-07	1888.58	2174.38	4062.96
TCGA-B0-5693-01A-11R-1541-07	653.606	568.05	1221.66
TCGA-B0-4838-01A-01R-1305-07	512.024	2280.21	2792.24
TCGA-CJ-4891-01A-01R-1305-07	777.701	2121.84	2899.54
TCGA-CZ-5988-01A-11R-1672-07	894.655	1296.29	2190.94
TCGA-AK-3440-01A-02R-1277-07	-1107.63	-134.149	-1241.78
TCGA-CJ-4882-01A-02R-1426-07	1205.61	2542.2	3747.81
TCGA-B0-5706-01A-11R-1541-07	738.237	2319.65	3057.89
TCGA-B0-4818-01A-01R-1503-07	529.563	1873.35	2402.91
TCGA-B0-4714-01A-01R-1277-07	689.465	2628.31	3317.78
TCGA-3Z-A93Z-01A-11R-A37O-07	655.47	1274.77	1930.24
TCGA-DV-5574-01A-01R-1541-07	1606.25	2327.87	3934.13
TCGA-BP-5194-01A-02R-1426-07	932.984	1433.73	2366.72
TCGA-BP-4989-01A-01R-1334-07	1092.66	3054.93	4147.59
TCGA-BP-5200-01A-01R-1426-07	1221.15	1859.87	3081.02
TCGA-AK-3450-01A-02R-1277-07	260.431	985.624	1246.06
TCGA-CJ-4888-01A-01R-1305-07	1202.53	3044.28	4246.8
TCGA-BP-5191-01A-01R-1426-07	348.563	2835.5	3184.06
TCGA-T7-A92I-01A-11R-A37O-07	-612.756	584.6	-28.1556
TCGA-CJ-4901-01A-01R-1426-07	1032.51	2967.18	3999.69
TCGA-G6-A8L8-01A-21R-A37O-07	-271.418	705.461	434.043
TCGA-BP-4173-01A-02R-1289-07	1411.59	3324.88	4736.47
TCGA-AK-3434-01A-02R-1277-07	696.501	1648.49	2344.99
TCGA-BP-4329-01A-02R-1289-07	1126.91	1723.75	2850.66
TCGA-A3-3374-01A-02R-1325-07	163.341	1923.74	2087.08
TCGA-A3-3373-01A-02R-1420-07	859.51	1221.29	2080.8
TCGA-B0-5700-01A-11R-1541-07	391.369	1263.03	1654.4
TCGA-B4-5378-01A-01R-1503-07	388.202	553.848	942.051
TCGA-B0-5709-01A-11R-1541-07	1637.44	2615.44	4252.88
TCGA-BP-5185-01A-01R-1426-07	314.171	1156.49	1470.66
TCGA-A3-3357-01A-02R-1420-07	241.27	1852.97	2094.24
TCGA-CJ-4876-01A-01R-1305-07	-229.08	1062.87	833.794
TCGA-BP-4337-01A-01R-1289-07	1061.62	1199.77	2261.4
TCGA-BP-4985-01A-01R-1334-07	763.858	1419.68	2183.54
TCGA-BP-4177-01A-02R-1420-07	367.004	249.998	617.002
TCGA-CZ-4858-01A-01R-1305-07	488.782	2156.34	2645.12
TCGA-BP-4960-01A-01R-1334-07	1017.66	2043.04	3060.7
TCGA-CZ-5462-01A-01R-1503-07	260.639	1846.94	2107.58
TCGA-B0-4706-01A-01R-1503-07	242.744	1212.53	1455.27
TCGA-CJ-4920-01A-01R-1426-07	991.535	1351.15	2342.69
TCGA-B8-A54I-01A-21R-A33J-07	592.588	2328.76	2921.35
TCGA-CJ-4893-01A-01R-1305-07	889.182	2035.86	2925.05
TCGA-B0-4822-01A-01R-1277-07	994.954	1845.94	2840.9
TCGA-BP-4160-01A-02R-1289-07	1117.22	2408.5	3525.72
TCGA-B2-3924-01A-02R-A277-07	702.848	2460.05	3162.9
TCGA-A3-3328-01A-01R-0864-07	-1371.63	-387.235	-1758.87
TCGA-BP-5176-01A-01R-1426-07	587.373	1245.91	1833.28
TCGA-A3-A8CQ-01A-11R-A37O-07	717.552	993.09	1710.64
TCGA-CW-5583-01A-02R-1541-07	713.627	780.058	1493.69
TCGA-B8-4148-01A-02R-1325-07	549.781	2429.98	2979.76
TCGA-BP-4959-01A-01R-1334-07	796.104	1880.59	2676.7
TCGA-B0-5097-01A-01R-1420-07	1688.07	1931.51	3619.57
TCGA-CW-6090-01A-11R-1672-07	1270.58	2148.59	3419.17
TCGA-B2-4102-01A-02R-1325-07	722.906	2052.8	2775.71
TCGA-BP-4799-01A-01R-1305-07	1001.81	1938.88	2940.69
TCGA-CZ-5453-01A-01R-1503-07	224.335	398.752	623.088
TCGA-BP-4961-01A-01R-1334-07	917.528	1019.67	1937.2
TCGA-BP-4963-01A-01R-1334-07	782.292	1990.24	2772.54
TCGA-AK-3460-01A-02R-1277-07	749.768	1454.56	2204.33
TCGA-B8-5545-01A-01R-1672-07	1496.28	1764.49	3260.77
TCGA-BP-4165-01A-02R-1289-07	580.683	1702.17	2282.85
TCGA-DV-A4VX-01A-11R-A266-07	-441.864	1120.89	679.027
TCGA-B0-4846-01A-01R-1277-07	866.464	1906.73	2773.2
TCGA-CJ-5683-01A-11R-1541-07	481.93	1025.41	1507.34
TCGA-BP-4331-01A-01R-1289-07	751.126	1899.43	2650.56
TCGA-BP-4341-01A-01R-1289-07	171.31	912.183	1083.49
TCGA-BP-5190-01A-01R-1426-07	125.17	1106.71	1231.88
TCGA-BP-4162-01A-02R-1325-07	631.599	2255.42	2887.02
TCGA-BP-4343-01A-02R-1289-07	1708.78	2297.04	4005.81
TCGA-AK-3458-01A-01R-1503-07	55.925	1435.09	1491.01
TCGA-CZ-5457-01A-01R-1503-07	723.348	1517.58	2240.93
TCGA-B0-4817-01A-01R-1277-07	-262.041	1968.75	1706.71
TCGA-BP-4787-01A-01R-1305-07	1533.59	2074.6	3608.2
TCGA-DV-5566-01A-01R-1541-07	372.873	972.526	1345.4
TCGA-BP-4795-01A-02R-1420-07	1412.38	1618.85	3031.23
TCGA-AK-3451-01A-02R-1188-07	544.382	1769.48	2313.86
TCGA-CZ-5987-01A-11R-1672-07	192.629	1817.56	2010.19
TCGA-MM-A564-01A-11R-A266-07	511.567	1213.14	1724.7
TCGA-G6-A5PC-01A-11R-A33J-07	-88.5053	1593.24	1504.73
TCGA-B0-5812-01A-11R-1672-07	1192.54	1583.72	2776.25
TCGA-CZ-5465-01A-01R-1503-07	313.702	805.353	1119.06
TCGA-CJ-5686-01A-11R-1672-07	817.546	2007.47	2825.02
TCGA-AK-3453-01A-02R-1277-07	185.899	2572.55	2758.44
TCGA-B0-5697-01A-11R-1541-07	544.257	2269.13	2813.38
TCGA-B0-4841-01A-01R-1277-07	906.001	1335.81	2241.81
TCGA-CJ-5679-01A-11R-1541-07	361.929	502.501	864.43
TCGA-B0-4845-01A-01R-1277-07	249.959	870.024	1119.98
TCGA-B2-4099-01A-02R-1188-07	548.609	2127.9	2676.51
TCGA-B2-A4SR-01A-11R-A266-07	655.719	1519.47	2175.19
TCGA-BP-4976-01A-01R-1334-07	491.33	826.312	1317.64
TCGA-A3-3365-01A-01R-0864-07	1099.77	1494.59	2594.36
TCGA-DV-A4W0-01A-11R-A266-07	287.712	767.173	1054.88
TCGA-BP-4798-01A-01R-1305-07	1347.15	3091.87	4439.02
TCGA-B8-5549-01A-01R-1541-07	645.425	1611.1	2256.53
TCGA-CJ-4902-01A-01R-1426-07	1355.06	2096.35	3451.42
TCGA-CJ-4905-01A-02R-1426-07	1270.79	1232.45	2503.25
TCGA-B0-5075-01A-01R-1334-07	295.159	2192.04	2487.2
TCGA-BP-5202-01A-02R-1426-07	603.179	1150.44	1753.62
TCGA-B0-5092-01A-01R-1420-07	696.315	2707.37	3403.68
TCGA-BP-4351-01A-01R-1289-07	520.461	1181.32	1701.78
TCGA-AK-3429-01A-02R-1325-07	498.424	2279.09	2777.52
TCGA-B0-4843-01A-01R-1277-07	1006.86	1313.85	2320.71
TCGA-CJ-4886-01A-01R-1305-07	1116.31	1855.84	2972.15
TCGA-B0-5083-01A-02R-1420-07	1280.56	1780.44	3061
TCGA-B0-5117-01A-01R-1420-07	-420.661	-241.372	-662.034
TCGA-BP-4325-01A-02R-1289-07	425.028	1818.22	2243.25
TCGA-CW-5580-01A-01R-1672-07	873.111	1324.44	2197.55
TCGA-BP-5000-01A-01R-1334-07	1004.1	1961.66	2965.77
TCGA-CJ-4900-01A-01R-1334-07	842.83	2622.93	3465.76
TCGA-A3-3359-01A-01R-0864-07	678.747	1991.26	2670.01
TCGA-CJ-4907-01A-01R-1426-07	1185.79	1255.07	2440.86
TCGA-CZ-5460-01A-01R-1503-07	411.587	1997.8	2409.39
TCGA-B8-4622-01A-02R-1277-07	789.018	1997.18	2786.2
TCGA-BP-4994-01A-01R-1334-07	-59.9604	705.68	645.72
TCGA-B0-4703-01A-01R-1277-07	1588.07	2007.82	3595.89
TCGA-B0-5402-01A-01R-1503-07	897.094	1302.1	2199.19
TCGA-CZ-4862-01A-01R-1305-07	831.62	2632.24	3463.86
TCGA-B0-5106-01A-01R-1420-07	854.711	2112.31	2967.02
TCGA-A3-3307-01A-01R-0864-07	555.476	1725.9	2281.37
TCGA-B0-4688-01A-01R-1277-07	234.682	1124.43	1359.11
TCGA-CW-6097-01A-11R-1672-07	1406.3	2531.09	3937.39
TCGA-B4-5843-01A-11R-1672-07	782.01	688.015	1470.03
TCGA-CJ-5675-01A-11R-1541-07	355.845	2547.79	2903.63
TCGA-BP-4346-01A-01R-1289-07	810.926	2862.05	3672.98
TCGA-B0-4839-01A-01R-1305-07	867.424	1944.48	2811.9
TCGA-CZ-5985-01A-11R-1672-07	475.33	2140.04	2615.37
TCGA-CZ-4865-01A-02R-1503-07	1115.59	1879.84	2995.42
TCGA-BP-4774-01A-01R-1289-07	570.65	1158.73	1729.38
TCGA-BP-4986-01A-01R-1334-07	1303.63	1682.88	2986.51
TCGA-B0-5113-01A-01R-1420-07	855.357	1707.55	2562.91
TCGA-A3-A6NL-01A-11R-A33J-07	917.832	1904.73	2822.56
TCGA-CJ-5680-01A-11R-1541-07	456.358	981.398	1437.76
TCGA-CJ-4908-01A-01R-1426-07	1177.4	1475.01	2652.41
TCGA-CZ-5458-01A-01R-1503-07	686.584	1739.02	2425.6
TCGA-B0-4690-01A-01R-1277-07	1216.94	2549.39	3766.33
TCGA-BP-4335-01A-01R-1289-07	785.439	1932.24	2717.68
TCGA-A3-3347-01A-02R-1325-07	1627.57	2413.86	4041.42
TCGA-B0-4827-01A-02R-1420-07	1329.83	2009.32	3339.15
TCGA-BP-4760-01A-02R-1420-07	470.069	536.382	1006.45
TCGA-CW-5581-01A-02R-1541-07	244.99	1038.48	1283.47
TCGA-AK-3427-01A-01R-0864-07	-1048.45	-76.7943	-1125.24
TCGA-AK-3445-01A-02R-1277-07	829.738	2006.59	2836.33
TCGA-BP-4763-01A-01R-1289-07	975.241	1146.1	2121.34
TCGA-BP-4776-01A-01R-1289-07	604.601	1503.29	2107.89
TCGA-BP-5008-01A-01R-1334-07	1205.18	2028.48	3233.66
TCGA-B0-5119-01A-02R-1420-07	634.72	1247.33	1882.05
TCGA-CJ-5684-01A-11R-1541-07	681.501	1664.62	2346.12
TCGA-BP-4338-01A-01R-1289-07	-33.5269	1407.46	1373.94
TCGA-B0-5085-01A-01R-1334-07	100.014	1187.06	1287.08
TCGA-A3-3380-01A-01R-0864-07	797.988	1351.27	2149.25
TCGA-B0-4697-01A-01R-1277-07	1069.29	3080.22	4149.51
TCGA-CZ-4859-01A-02R-1426-07	-15.8149	630.799	614.984
TCGA-BP-4789-01A-01R-1305-07	987.802	817.337	1805.14
TCGA-CZ-5989-01A-11R-1672-07	1033.07	1713.56	2746.63
TCGA-CJ-6031-01A-11R-1672-07	1595.94	2370.35	3966.29
TCGA-B0-4852-01A-01R-1503-07	558.287	1275.42	1833.7
TCGA-B0-5690-01A-11R-1541-07	900.67	1616.74	2517.41
TCGA-B8-A54D-01A-21R-A266-07	385.378	2468.24	2853.62
TCGA-A3-3322-01A-02R-1325-07	726.462	932.841	1659.3
TCGA-CJ-4870-01A-01R-1305-07	561.578	1194.02	1755.6
TCGA-AK-3454-01A-02R-1277-07	1015.88	1698.77	2714.66
TCGA-A3-3351-01A-02R-1325-07	815.423	2498.7	3314.13
TCGA-CJ-5678-01A-11R-1541-07	462.332	2530.73	2993.06
TCGA-B0-5702-01A-11R-1541-07	763.839	1782.36	2546.2
TCGA-CJ-4638-01A-02R-1325-07	-245.114	689.106	443.993
TCGA-DV-5573-01A-01R-1541-07	710.175	2336.46	3046.63
TCGA-B8-5162-01A-01R-1420-07	1763.99	3100.1	4864.09
TCGA-B0-4847-01A-01R-1277-07	60.1165	2638.1	2698.22
TCGA-BP-4769-01A-01R-1289-07	746.874	117.635	864.509
TCGA-CZ-5982-01A-11R-1672-07	433.068	758.612	1191.68
TCGA-BP-5004-01A-01R-1334-07	687.664	1038.48	1726.15
TCGA-BP-4975-01A-01R-1334-07	1037.32	1078.5	2115.82
TCGA-CW-5585-01A-01R-1541-07	236.601	454.379	690.98
TCGA-B2-4098-01A-02R-1325-07	63.7168	1683.99	1747.71
TCGA-A3-3317-01A-02R-1325-07	1068.76	1558.25	2627.01
TCGA-CJ-5672-01A-11R-1541-07	809.017	2536.21	3345.22
TCGA-CJ-5677-01A-11R-1541-07	1398.88	1831.39	3230.28
TCGA-B0-4691-01A-01R-1277-07	700.62	1988.72	2689.34
TCGA-B0-5695-01A-11R-1541-07	490.081	896.062	1386.14
TCGA-A3-3367-01A-02R-1420-07	529.764	1440.47	1970.23
TCGA-B8-A54K-01A-11R-A33J-07	-392.833	-133.711	-526.545
TCGA-BP-4992-01A-01R-1334-07	33.1302	2636.43	2669.56
TCGA-B0-5705-01A-11R-1541-07	406.523	1484.42	1890.94
TCGA-CW-6088-01A-11R-1672-07	798.11	859.763	1657.87
TCGA-BP-4758-01A-01R-1289-07	676.124	2262.98	2939.11
TCGA-BP-4355-01A-01R-1289-07	949.148	848.143	1797.29
TCGA-BP-4995-01A-01R-1334-07	209.78	1113.17	1322.96
TCGA-CZ-4866-01A-01R-1503-07	135.79	1247.54	1383.33
TCGA-B8-4621-01A-01R-1503-07	-210.635	1351.21	1140.58
TCGA-BP-5196-01A-01R-1426-07	993.49	1768.27	2761.76
TCGA-B2-4101-01A-02R-1277-07	862.191	2228.1	3090.29
TCGA-A3-3320-01A-02R-1325-07	528.958	1197.8	1726.76
TCGA-B8-A54H-01A-11R-A33J-07	484.886	1477.72	1962.6
TCGA-A3-A8OW-01A-11R-A37O-07	491.389	1287.05	1778.44
TCGA-B0-4701-01A-01R-1277-07	517.742	1925.37	2443.11
TCGA-BP-4999-01A-01R-1334-07	984.057	1016.1	2000.15
TCGA-BP-4161-01A-02R-1325-07	633.942	2475.57	3109.51
TCGA-B8-4143-01A-01R-1188-07	748.021	2425.86	3173.88
TCGA-B0-5701-01A-11R-1541-07	209.844	1613.04	1822.89
TCGA-BP-4797-01A-01R-1305-07	1031.24	1951.29	2982.53
TCGA-BP-4174-01A-02R-1289-07	456.469	1755.12	2211.59
TCGA-CJ-4889-01A-01R-1305-07	1706.68	2372.35	4079.03
TCGA-A3-3385-01A-02R-1420-07	-105.146	390.11	284.964
TCGA-CZ-5469-01A-01R-1503-07	74.9638	955.714	1030.68
TCGA-BP-4970-01A-01R-1334-07	1502.6	2163.26	3665.86
TCGA-BP-4330-01A-01R-1289-07	950.843	2530.22	3481.06
TCGA-B2-5639-01A-01R-1541-07	430.195	1771.14	2201.33
TCGA-CZ-5455-01A-01R-1503-07	874.638	2319.39	3194.03
TCGA-CJ-4897-01A-03R-1426-07	721.79	1028.37	1750.16
TCGA-B0-5107-01A-01R-1420-07	-688.195	1810.83	1122.63
TCGA-BP-4759-01A-01R-1289-07	649.514	1327.62	1977.13
TCGA-CZ-4864-01A-01R-1503-07	685.717	2488.74	3174.45
TCGA-AK-3436-01A-02R-1325-07	258.796	997.899	1256.7
TCGA-BP-4349-01A-01R-1289-07	618.467	1153.97	1772.43
TCGA-AK-3461-01A-02R-1277-07	775.828	1498.88	2274.71
TCGA-A3-3383-01A-02R-1325-07	430.33	2126.13	2556.46
TCGA-BP-4159-01A-02R-1289-07	1115.73	1658.24	2773.97
TCGA-CZ-5466-01A-01R-1503-07	807.866	2358.19	3166.06
TCGA-B0-5080-01A-01R-1503-07	1504.44	1924.44	3428.88
TCGA-CZ-4861-01A-01R-1305-07	590.692	2530.02	3120.72
TCGA-GK-A6C7-01A-11R-A33J-07	617.003	1283.68	1900.68
TCGA-BP-4771-01A-01R-1289-07	1128.36	3141.87	4270.22
TCGA-BP-4803-01A-01R-1305-07	886.176	1274.97	2161.14
TCGA-BP-4962-01A-01R-1334-07	1433.16	2194.21	3627.37
TCGA-CJ-5682-01A-11R-1541-07	1134.31	1323.99	2458.3
TCGA-BP-4347-01A-01R-1289-07	604.787	1155.93	1760.72
TCGA-BP-5186-01A-01R-1426-07	703.758	1055.74	1759.5
TCGA-CZ-4856-01A-02R-1426-07	834.177	1762.47	2596.64
TCGA-B0-4824-01A-01R-1277-07	781.223	2257.61	3038.84
TCGA-A3-3376-01A-02R-1420-07	1409.96	1787.02	3196.98
TCGA-CJ-4635-01A-02R-1305-07	818.828	2049.96	2868.79
TCGA-BP-5183-01A-01R-1426-07	127.435	1935.42	2062.86
TCGA-A3-A8OV-01A-11R-A37O-07	142.123	1292.08	1434.2
TCGA-B8-5159-01A-01R-1420-07	500.565	1356.93	1857.5
TCGA-B8-5163-01A-01R-1420-07	1828.22	2586.56	4414.78
TCGA-CZ-5461-01A-01R-1503-07	1076.56	1737.11	2813.66
TCGA-CJ-4894-01A-01R-1305-07	709.13	2202.16	2911.29
TCGA-CW-5588-01A-01R-1541-07	1364.38	1779.3	3143.67
TCGA-A3-3325-01A-01R-0864-07	960.404	1525.64	2486.04
TCGA-CJ-4871-01A-01R-1305-07	994.809	1335.74	2330.55
TCGA-CJ-4640-01A-02R-1325-07	920.554	2322.74	3243.29
TCGA-BP-4762-01A-02R-1289-07	1603.77	1904.16	3507.93
TCGA-B0-5094-01A-01R-1420-07	-184.707	900.219	715.513
TCGA-CZ-5467-01A-01R-1503-07	646.801	1017.49	1664.29
TCGA-A3-3363-01A-01R-0864-07	-193.608	1029.04	835.433
TCGA-CZ-5468-01A-01R-1503-07	580.342	1482.4	2062.74
TCGA-BP-5181-01A-01R-1426-07	727.602	1254.34	1981.94
TCGA-B8-5553-01A-01R-1541-07	840.844	1911.06	2751.9
TCGA-BP-4761-01A-01R-1289-07	-209.14	1457.61	1248.47
TCGA-B2-5633-01A-01R-A277-07	906.909	1769.82	2676.73
TCGA-A3-3358-01A-01R-1541-07	944.588	2370.17	3314.75
TCGA-B0-4836-01A-01R-1305-07	860.902	1968.48	2829.38
TCGA-B8-A7U6-01A-12R-A37O-07	819.573	1425.25	2244.82
TCGA-B2-5636-01A-02R-1541-07	838.828	929.091	1767.92
TCGA-A3-3382-01A-02R-1325-07	559.43	1547.65	2107.08
TCGA-CZ-5464-01A-01R-1503-07	1113.57	2297.03	3410.59
TCGA-CJ-4634-01A-02R-1325-07	1001.26	1008.99	2010.25
TCGA-CJ-6028-01A-11R-1672-07	1020.09	2500.23	3520.33
TCGA-BP-4804-01A-02R-1305-07	1372.92	2568.02	3940.94
TCGA-CJ-4912-01A-01R-1426-07	137.434	1145.13	1282.57
TCGA-CJ-4873-01A-01R-1305-07	894.439	2681.95	3576.39
TCGA-CJ-4881-01A-01R-1305-07	1073.09	2125.35	3198.44
TCGA-AK-3431-01A-02R-1277-07	1422.53	1522.83	2945.36
TCGA-B0-4811-01A-01R-1503-07	332.631	1114.78	1447.41
TCGA-A3-3313-01A-02R-1325-07	-109.985	158.681	48.6959
TCGA-CJ-4878-01A-01R-1305-07	220.727	753.44	974.166
TCGA-B0-4819-01A-01R-1277-07	1269.04	3235.17	4504.2
TCGA-B0-4710-01A-01R-1503-07	670.223	1422.31	2092.54
TCGA-A3-3331-01A-02R-1325-07	824.133	1688.86	2513
TCGA-BP-5174-01A-01R-1426-07	284.823	1065.71	1350.53
TCGA-B0-5694-01A-11R-1541-07	782.479	1453.62	2236.1
TCGA-B0-5116-01A-02R-1420-07	512.357	486.372	998.73
TCGA-BP-5169-01A-01R-1426-07	763.406	2416.81	3180.22
TCGA-B0-4700-01A-02R-1541-07	1522.73	2711.6	4234.33
TCGA-AK-3433-01A-02R-1277-07	-786.836	-99.7486	-886.584
TCGA-CJ-4875-01A-01R-1305-07	328.227	1954.95	2283.17
TCGA-A3-3335-01A-01R-0864-07	35.2504	1062.78	1098.03
TCGA-B0-5115-01A-01R-1420-07	867.179	1479.75	2346.93
TCGA-B0-4816-01A-01R-1503-07	1001.48	2242.77	3244.26
TCGA-CZ-4863-01A-01R-1503-07	784.937	2329.06	3113.99
TCGA-B0-5110-01A-01R-1420-07	1037.59	1289.19	2326.78
TCGA-CZ-5986-01A-11R-1672-07	441.394	1069.9	1511.29
TCGA-B0-4828-01A-01R-1277-07	-430.57	1193.74	763.168
TCGA-B8-4151-01A-01R-1188-07	187.651	851.337	1038.99
TCGA-EU-5905-01A-11R-1672-07	940.136	1226.58	2166.71
TCGA-CJ-4903-01A-01R-1426-07	859.644	1821.61	2681.25
TCGA-B0-5698-01A-11R-1672-07	480.338	2141.4	2621.74
TCGA-B0-4815-01A-01R-1503-07	863.142	2875.99	3739.13
TCGA-B8-5552-01B-11R-1672-07	1496.83	1950.4	3447.23
TCGA-CJ-6027-01A-11R-1672-07	411.66	2538.86	2950.52
TCGA-BP-4756-01A-01R-1289-07	-634.458	871.891	237.434
TCGA-A3-3319-01A-02R-1325-07	32.8513	1585.26	1618.11
TCGA-MW-A4EC-01A-11R-A266-07	334.614	1105.22	1439.83
TCGA-B0-5081-01A-01R-1334-07	1302.24	2992.26	4294.5
TCGA-A3-3352-01A-01R-0864-07	484.024	1635.53	2119.55
TCGA-A3-A6NJ-01A-12R-A33J-07	636.997	2301.62	2938.61
TCGA-BP-5184-01A-01R-1426-07	1088.78	1579.49	2668.28
TCGA-CJ-4899-01A-01R-1334-07	1286.83	1434.73	2721.56
TCGA-DV-5567-01A-01R-1541-07	-50.6775	24.1662	-26.5114
TCGA-CJ-5671-01A-11R-1541-07	1777.67	2547.51	4325.18
TCGA-BP-4770-01A-01R-1503-07	1756.46	1287.7	3044.16
TCGA-BP-4332-01A-01R-1289-07	694.981	1100.11	1795.09
TCGA-B4-5832-01A-11R-1672-07	1205.83	1399.83	2605.65
TCGA-B0-4849-01A-01R-1277-07	553.245	1595.85	2149.1
TCGA-B8-5164-01A-01R-1420-07	716.097	2825.39	3541.49
TCGA-BP-5168-01A-01R-1420-07	421.099	1076.54	1497.64
TCGA-B8-A54J-01A-11R-A33J-07	665.578	1653.98	2319.56
TCGA-BP-4987-01A-01R-1334-07	738.09	1435.81	2173.9
TCGA-B2-5641-01A-01R-1541-07	782.856	2435.09	3217.95
TCGA-CJ-4884-01A-01R-1305-07	670.026	2189.85	2859.88
TCGA-CZ-5459-01A-01R-1503-07	452.573	1436.51	1889.08
TCGA-B0-5096-01A-01R-1420-07	946.816	1859.15	2805.96
TCGA-BP-4163-01A-02R-1325-07	807.045	1701.93	2508.98
TCGA-BP-4974-01A-01R-1334-07	886.897	1050.19	1937.08
TCGA-CJ-4641-01A-02R-1325-07	1049.52	2716.49	3766.01
TCGA-B4-5834-01A-11R-1672-07	886.564	1130.34	2016.9
TCGA-BP-4169-01A-02R-1289-07	1585.5	2353.86	3939.36
TCGA-BP-4777-01A-01R-1289-07	982.957	2742.96	3725.92
TCGA-B0-5399-01A-01R-1503-07	867.454	1797.36	2664.82
TCGA-BP-4176-01A-02R-1289-07	1172.6	2340.47	3513.07
TCGA-B0-5703-01A-11R-1541-07	91.0464	1365.07	1456.11
TCGA-B0-5099-01A-01R-1420-07	-105.211	-6.91795	-112.129
TCGA-BP-4166-01A-02R-1289-07	1131.91	1604.01	2735.92
TCGA-CJ-4890-01A-01R-1305-07	1966.66	3122.05	5088.72
TCGA-B0-5084-01A-01R-1334-07	-391.94	802.667	410.727
TCGA-BP-4327-01A-01R-1289-07	444.576	1126.92	1571.49
TCGA-BP-5182-01A-01R-1426-07	1699.84	2418.13	4117.97
TCGA-BP-5195-01A-02R-1426-07	1263.04	1556.17	2819.2
TCGA-BP-4354-01A-02R-1289-07	1519.58	2881.58	4401.16
TCGA-B0-4707-01A-01R-1277-07	31.4005	842.627	874.027
TCGA-CW-6093-01A-11R-1672-07	743.886	1056.4	1800.29
TCGA-MM-A84U-01A-11R-A37O-07	913.129	1642.64	2555.77
TCGA-CJ-4637-01A-02R-1325-07	1075.19	3116.76	4191.95
TCGA-CJ-4642-01B-01R-1305-07	739.362	808.517	1547.88
TCGA-BP-5178-01A-01R-1426-07	794.802	2165.8	2960.6
TCGA-BP-4790-01A-01R-1305-07	1364.23	2135.64	3499.87
TCGA-CJ-4636-01A-02R-1325-07	1293.65	2391.39	3685.04
TCGA-AK-3455-01A-01R-0864-07	33.8244	2010.5	2044.32
TCGA-A3-A6NN-01A-12R-A33J-07	876.815	1696.11	2572.92
TCGA-G6-A8L6-01A-11R-A37O-07	445.632	1936.17	2381.8
TCGA-B0-4698-01A-01R-1503-07	-336.578	2356.87	2020.29
TCGA-BP-4982-01A-01R-1334-07	1278.42	1668.83	2947.24
TCGA-B0-5692-01A-11R-1541-07	171.473	2359.46	2530.94
TCGA-CJ-4885-01A-01R-1305-07	318.968	899.172	1218.14
TCGA-B4-5838-01A-11R-1672-07	823.537	781.925	1605.46
TCGA-BP-4768-01A-01R-1289-07	4.90172	703.911	708.813
TCGA-B0-5713-01A-11R-1672-07	529.979	1357.42	1887.4
TCGA-CW-5587-01A-01R-1541-07	1103.09	2492.18	3595.26
TCGA-BP-5201-01A-01R-1426-07	236.106	2003.4	2239.51
TCGA-CW-5590-01A-01R-1541-07	989.99	1590.61	2580.6
TCGA-A3-3370-01A-02R-1420-07	1082.41	2105.09	3187.51
TCGA-B0-4848-01A-01R-1277-07	1008.06	1917.88	2925.94
TCGA-BP-4775-01A-01R-1289-07	393.732	1408.72	1802.45
TCGA-CJ-5676-01A-11R-1541-07	1197.33	2042.08	3239.41
TCGA-DV-5565-01A-01R-1541-07	839.492	1282.95	2122.45
TCGA-BP-4158-01A-02R-1289-07	534.728	1105.6	1640.33
TCGA-AK-3426-01A-02R-1325-07	1169.28	3303	4472.28
TCGA-B4-5377-01A-01R-1503-07	539.645	1523.3	2062.95
TCGA-B0-5710-01A-11R-1672-07	827.857	1431.92	2259.78
TCGA-B0-5109-01A-02R-1420-07	339.112	2096.88	2435.99
TCGA-B8-A8YJ-01A-13R-A39I-07	1752.54	2236.05	3988.59
TCGA-B0-4810-01A-01R-1503-07	1144.46	2234.93	3379.39
TCGA-AK-3456-01A-02R-1325-07	-265.353	951.657	686.304
TCGA-B0-4837-01A-01R-1305-07	907.707	1222.27	2129.98
TCGA-B0-4694-01A-01R-1277-07	1256.79	2601.75	3858.53
TCGA-BP-4334-01A-01R-1289-07	-823.82	183.51	-640.31
TCGA-BP-5001-01A-01R-1334-07	205.154	1447.38	1652.53
TCGA-CJ-5681-01A-11R-1541-07	-319.304	273.501	-45.8027
TCGA-B0-4696-01A-01R-1277-07	97.9177	107.221	205.138
TCGA-BP-4993-01A-02R-1420-07	1057.52	1543.87	2601.39
TCGA-B0-4823-01A-02R-1420-07	1166.78	1780.41	2947.19
TCGA-DV-5576-01A-01R-1541-07	-64.2588	-211.881	-276.14
TCGA-MM-A563-01A-11R-A266-07	1375.69	2512.25	3887.94
TCGA-BP-5192-01A-01R-1426-07	121.454	414.586	536.041
TCGA-CJ-4868-01A-01R-1305-07	1549.99	2406.74	3956.73
TCGA-EU-5906-01A-11R-1672-07	978.552	1448.79	2427.34
TCGA-BP-5175-01A-01R-1426-07	461.173	1635.31	2096.48
TCGA-DV-5569-01A-01R-1541-07	838.298	1674.92	2513.22
TCGA-BP-5189-01A-02R-1426-07	1148.49	1823.65	2972.14
TCGA-AK-3443-01A-02R-1325-07	-1409.46	-657.056	-2066.51
TCGA-CW-5589-01A-01R-1541-07	910.819	1545.83	2456.65
TCGA-BP-4342-01A-01R-1289-07	876.301	1372.88	2249.18
TCGA-BP-4983-01A-01R-1334-07	610.414	2718.26	3328.68
TCGA-B0-4833-01A-01R-1305-07	565.418	1934.12	2499.54
TCGA-AS-3777-01A-01R-0864-07	-382.683	363.914	-18.769
TCGA-CJ-4874-01A-01R-1305-07	789.158	1991.55	2780.71
TCGA-CJ-4887-01A-01R-1305-07	751.364	2557.39	3308.76
TCGA-AK-3428-01A-02R-1277-07	515.627	1429.78	1945.4
TCGA-B8-A54F-01A-11R-A266-07	887.437	1497.44	2384.88
TCGA-BP-5187-01A-01R-1426-07	891.673	1232.07	2123.74
TCGA-DV-5568-01A-01R-1541-07	958.697	1771.37	2730.06
TCGA-CW-5591-01A-01R-1541-07	547.855	191.427	739.282
TCGA-DV-5575-01A-01R-1541-07	939.781	1636.67	2576.45
TCGA-B8-4146-01B-11R-1672-07	642.547	1584.55	2227.09
TCGA-CZ-4854-01A-01R-1305-07	489.377	1315.39	1804.77
TCGA-B0-4718-01A-01R-1277-07	496.026	1564.87	2060.9
