# Supplementary material for: Development of an IFNγ response‐related signature for predicting the survival of cutaneous melanoma
Source: Cancer Med. 2020 Sep 9;9(21):8186–201. doi: 10.1002/cam4.3438 (PMC7643661; doi:10.1002/cam4.3438)
Supplement: Supplementary file 9 — Supplementary Material [file CAM4-9-8186-s009.xlsx]

## Sheet: Sheet1
ID	StromalScore	ImmuneScore	ESTIMATEScore
TCGA-5P-A9K2-01A-11R-A42S-07	-1244.89	192.797	-1052.09
TCGA-GL-A4EM-01A-11R-A24Z-07	242.577	1536.18	1778.75
TCGA-A4-7583-01A-11R-A32Z-07	-1021.2	1226.17	204.964
TCGA-UZ-A9Q1-01A-11R-A42S-07	-1077.4	-87.4313	-1164.83
TCGA-B9-A44B-01A-11R-A24Z-07	-746.751	-313.407	-1060.16
TCGA-DZ-6134-01A-11R-1965-07	368.149	1639.58	2007.73
TCGA-G7-A8LD-01A-11R-A36F-07	-1219	-166.188	-1385.19
TCGA-UZ-A9PQ-01A-11R-A42S-07	-1047.84	-847.776	-1895.62
TCGA-BQ-7059-01A-11R-1965-07	249.626	2139.6	2389.22
TCGA-5P-A9JV-01A-12R-A42S-07	422.68	756.61	1179.29
TCGA-PJ-A5Z9-01A-11R-A28H-07	-925.995	93.6453	-832.349
TCGA-A4-8098-01A-11R-2404-07	-1258.45	448.733	-809.719
TCGA-IZ-A6M9-01A-11R-A31O-07	-807.73	995.421	187.691
TCGA-AL-3468-01A-02R-1351-07	-1146.99	-263.848	-1410.84
TCGA-2Z-A9J7-01A-11R-A38C-07	-1501.36	-770.327	-2271.68
TCGA-BQ-5882-01A-11R-1592-07	-248.356	1136.93	888.57
TCGA-AT-A5NU-01A-11R-A28H-07	-1137.47	-354.839	-1492.3
TCGA-B1-A656-01A-11R-A31O-07	632.581	2324.77	2957.35
TCGA-5P-A9KH-01A-11R-A42S-07	-999.758	76.1309	-923.627
TCGA-G7-A8LC-01A-11R-A36F-07	-1237.29	249.113	-988.18
TCGA-2K-A9WE-01A-11R-A38C-07	229.109	2457.15	2686.26
TCGA-MH-A856-01A-11R-A355-07	-702.086	1040.09	338.001
TCGA-2Z-A9JQ-01A-11R-A42S-07	-555.472	697.312	141.84
TCGA-B3-3926-01A-02R-1351-07	-839.531	552.673	-286.857
TCGA-5P-A9K6-01A-11R-A42S-07	-259.287	771.085	511.797
TCGA-G7-6789-01A-11R-1965-07	606.954	457.214	1064.17
TCGA-G7-6790-01A-11R-1965-07	-792.583	301.134	-491.449
TCGA-BQ-5885-01A-11R-1592-07	-858.071	384.815	-473.257
TCGA-IA-A40X-01A-11R-A24Z-07	-808.703	730.355	-78.3478
TCGA-P4-AAVM-01A-11R-A42S-07	-986.818	-75.5112	-1062.33
TCGA-A4-8311-01A-11R-2404-07	-1274.02	-204.791	-1478.81
TCGA-UZ-A9PR-01A-11R-A42S-07	-964.364	52.7626	-911.602
TCGA-J7-A8I2-01A-12R-A36F-07	-1293.45	51.8409	-1241.61
TCGA-A4-7996-01A-11R-2204-07	-261.636	1145.95	884.312
TCGA-P4-A5EA-01A-11R-A28H-07	486.468	2683.32	3169.79
TCGA-G7-A4TM-01A-11R-A31O-07	-499.185	716.633	217.449
TCGA-2Z-A9JM-01A-12R-A42S-07	-235.521	1430.15	1194.62
TCGA-A4-A6HP-01A-11R-A31O-07	-586.634	1518.46	931.829
TCGA-UZ-A9PS-01A-11R-A42S-07	-1205.57	-357.294	-1562.86
TCGA-MH-A55Z-01A-11R-A26U-07	-963.205	581.638	-381.567
TCGA-BQ-5875-01A-11R-1592-07	-475.637	358.853	-116.784
TCGA-GL-A9DC-01A-11R-A37K-07	-936.358	145.879	-790.479
TCGA-Y8-A897-01A-11R-A36F-07	-346.16	1073.95	727.791
TCGA-2Z-A9J2-01A-11R-A38C-07	-736.756	813.758	77.0018
TCGA-SX-A7SS-01A-11R-A36F-07	-587.01	501.106	-85.9038
TCGA-UZ-A9PU-01A-11R-A42S-07	-1129.44	371.032	-758.404
TCGA-BQ-5883-01A-11R-1592-07	-354.718	-13.2647	-367.983
TCGA-F9-A7VF-01A-11R-A33Z-07	-1224.18	339.899	-884.28
TCGA-HE-A5NL-01A-11R-A26U-07	-466.084	1654.86	1188.77
TCGA-DW-5561-01A-01R-1592-07	-875.643	542.09	-333.553
TCGA-UZ-A9PO-01A-11R-A38C-07	-594.753	932.329	337.576
TCGA-SX-A7SO-01A-11R-A355-07	-870.972	-264.332	-1135.3
TCGA-SX-A71V-01A-11R-A33Z-07	-823.271	670.868	-152.403
TCGA-DW-7840-01A-11R-A32Z-07	-718.437	773.14	54.7024
TCGA-DZ-6132-01A-11R-1965-07	828.853	2454.9	3283.75
TCGA-A4-A5Y1-01A-11R-A28H-07	-469.302	476.241	6.93891
TCGA-IZ-A6M8-01A-11R-A31O-07	-485.016	1567.31	1082.3
TCGA-A4-8515-01A-11R-2404-07	-1098	-282.21	-1380.21
TCGA-UN-AAZ9-01A-11R-A38C-07	-1321.56	119.239	-1202.32
TCGA-A4-7286-01A-11R-A32Z-07	-386.6	1291.81	905.213
TCGA-MH-A562-01A-11R-A26U-07	-666.086	1632.81	966.726
TCGA-B3-4103-01A-02R-1351-07	-316.479	286.84	-29.639
TCGA-B1-A654-01A-11R-A31O-07	-565.304	513.657	-51.6464
TCGA-A4-7732-01A-11R-2139-07	-717.172	372.305	-344.867
TCGA-A4-7287-01A-11R-2139-07	-382.124	1176.02	793.899
TCGA-UZ-A9PZ-01A-11R-A42S-07	-1140.56	97.8474	-1042.71
TCGA-UZ-A9PK-01A-11R-A38C-07	-752.328	638.357	-113.971
TCGA-AL-3466-01A-02R-1351-07	-929.063	91.5958	-837.468
TCGA-V9-A7HT-01A-11R-A33Z-07	-340.903	1768.72	1427.82
TCGA-P4-A5E6-01A-11R-A28H-07	-909.328	733.663	-175.665
TCGA-MH-A854-01A-11R-A355-07	-1052.24	461.7	-590.545
TCGA-B9-5155-01A-01R-1592-07	-1110.61	-955.328	-2065.94
TCGA-2Z-A9JG-01A-11R-A42S-07	-987.755	230.343	-757.412
TCGA-SX-A71U-01A-12R-A33Z-07	-886.91	677.311	-209.599
TCGA-B1-7332-01A-11R-A32Z-07	-591.203	649.126	57.9224
TCGA-5P-A9K3-01A-11R-A42S-07	-992.75	620.544	-372.206
TCGA-5P-A9JW-01A-11R-A42S-07	-772.57	890.576	118.006
TCGA-5P-A9K8-01A-11R-A42S-07	-714.124	499.697	-214.427
TCGA-B9-A8YI-01A-21R-A37K-07	-1217.89	99.2002	-1118.69
TCGA-IA-A83W-01A-11R-A355-07	-338.882	1329.05	990.167
TCGA-B3-A6W5-01A-12R-A33Z-07	-937.408	434.823	-502.584
TCGA-F9-A8NY-01A-11R-A36F-07	-1309.02	55.7838	-1253.23
TCGA-5P-A9K0-01A-11R-A42S-07	-1043.73	548.835	-494.895
TCGA-2Z-A9JS-01A-21R-A42S-07	-1068.23	-327.109	-1395.34
TCGA-A4-A5Y0-01A-11R-A31O-07	-1514.27	-816.392	-2330.66
TCGA-F9-A4JJ-01A-11R-A24Z-07	-1077.61	697.291	-380.32
TCGA-BQ-7045-01A-31R-1965-07	-824.393	801.151	-23.2423
TCGA-SX-A71W-01A-12R-A355-07	-809.015	121.983	-687.031
TCGA-J7-6720-01A-11R-2139-07	58.6741	1319.2	1377.87
TCGA-B9-4117-01A-02R-1351-07	-373.289	1165.63	792.339
TCGA-AL-3471-01A-02R-1351-07	-1454.94	-970.18	-2425.12
TCGA-A4-8517-01A-11R-2404-07	-800.283	504.969	-295.314
TCGA-AL-3467-01A-02R-1351-07	-1892.44	-1669.18	-3561.63
TCGA-P4-A5E8-01A-11R-A28H-07	-1446.14	25.2012	-1420.94
TCGA-2Z-A9JP-01A-11R-A42S-07	-514.094	995.379	481.286
TCGA-2Z-A9JJ-01A-11R-A42S-07	-285.965	669.337	383.371
TCGA-DW-7842-01A-11R-A32Z-07	-917.563	-599.945	-1517.51
TCGA-HE-A5NF-01A-11R-A26U-07	30.8763	1654.1	1684.98
TCGA-P4-A5EB-01A-11R-A28H-07	-1126.53	-93.3742	-1219.91
TCGA-BQ-5877-01A-11R-1592-07	313.128	1422.05	1735.17
TCGA-B9-A5W8-01A-11R-A28H-07	-475.075	1948.75	1473.67
TCGA-BQ-7055-01A-11R-1965-07	-658.672	-201.456	-860.128
TCGA-WN-A9G9-01A-12R-A37K-07	184.181	3454.68	3638.86
TCGA-GL-6846-01A-11R-1965-07	-448.822	-157.423	-606.245
TCGA-2Z-A9JN-01A-21R-A42S-07	-1161.92	-112.054	-1273.97
TCGA-MH-A55W-01A-11R-A26U-07	-980.165	720.448	-259.716
TCGA-SX-A71R-01A-12R-A33Z-07	-1384.5	-141.493	-1525.99
TCGA-G7-6797-01A-11R-1965-07	-1108.99	-374.845	-1483.84
TCGA-P4-A5E7-01A-31R-A28H-07	-485.646	594.877	109.231
TCGA-AL-7173-01A-11R-2139-07	-112.587	710.271	597.684
TCGA-IA-A83V-01A-11R-A355-07	701.64	1894.99	2596.63
TCGA-5P-A9JZ-01A-11R-A42S-07	-793.705	511.237	-282.469
TCGA-4A-A93W-01A-11R-A37K-07	-674.148	84.9131	-589.235
TCGA-SX-A7SM-01A-11R-A355-07	-459.41	404.651	-54.7586
TCGA-HE-A5NJ-01A-11R-A26U-07	-998.012	-614.358	-1612.37
TCGA-5P-A9JY-01A-11R-A42S-07	-1218.98	361.194	-857.782
TCGA-5P-A9KC-01A-11R-A42S-07	-465.383	793.234	327.851
TCGA-G7-7502-01A-11R-2204-07	-68.4287	1411.94	1343.51
TCGA-BQ-5886-01A-11R-1592-07	-955.404	357.946	-597.459
TCGA-UZ-A9PJ-01A-11R-A38C-07	-1101.37	-375.379	-1476.75
TCGA-BQ-7051-01A-12R-1965-07	-1314.56	-668.533	-1983.09
TCGA-B9-A5W7-01A-11R-A31O-07	-893.807	680.539	-213.268
TCGA-A4-A4ZT-01A-11R-A26U-07	-659.06	531.18	-127.88
TCGA-A4-7584-01A-11R-2139-07	-1225.29	-457.177	-1682.47
TCGA-BQ-7049-01A-11R-1965-07	171.823	1314.84	1486.67
TCGA-BQ-5893-01A-11R-1592-07	-822.152	-57.0691	-879.221
TCGA-A4-7997-01A-11R-2204-07	-471.676	925.682	454.006
TCGA-IZ-8195-01A-31R-2404-07	-794.788	-369.862	-1164.65
TCGA-B9-A5W9-01A-11R-A28H-07	-1059.13	-562.098	-1621.23
TCGA-A4-7915-01A-11R-2204-07	-296.358	301.756	5.39808
TCGA-B1-A657-01A-11R-A31O-07	-500.766	1415.32	914.551
TCGA-A4-A5XZ-01A-11R-A31O-07	-570.379	803.541	233.162
TCGA-GL-A9DE-01A-11R-A37K-07	-896.147	473.429	-422.719
TCGA-A4-8310-01A-11R-2404-07	-873.59	150.436	-723.154
TCGA-EV-5902-01A-11R-1592-07	-1603.8	-972.23	-2576.03
TCGA-IA-A83T-01A-11R-A355-07	73.7598	2130.96	2204.72
TCGA-2Z-A9J3-01A-12R-A38C-07	-1714.32	-666.529	-2380.84
TCGA-SX-A71S-01A-11R-A33Z-07	-650.3	8.3652	-641.935
TCGA-G7-6796-01A-11R-1965-07	-642.496	1085.66	443.163
TCGA-2Z-A9J8-01A-11R-A42S-07	-934.104	355.422	-578.682
TCGA-5P-A9K9-01A-11R-A42S-07	-261.373	335.617	74.2437
TCGA-KV-A6GD-01A-11R-A31O-07	538.58	2071.13	2609.71
TCGA-Y8-A8S0-01A-11R-A37K-07	-1050.54	-114.585	-1165.13
TCGA-Y8-A8RZ-01A-11R-A37K-07	-1077.9	444.849	-633.052
TCGA-BQ-5876-01A-11R-1592-07	-678.959	-505.979	-1184.94
TCGA-Y8-A8S1-01A-11R-A37K-07	663.71	2194.61	2858.32
TCGA-A4-7734-01A-11R-A32Z-07	-434.677	420.278	-14.3989
TCGA-2Z-A9J5-01A-21R-A38C-07	-303.018	1875.01	1572
TCGA-DW-7838-01A-11R-2139-07	207.673	1684.91	1892.59
TCGA-Y8-A8RY-01A-11R-A37K-07	-604.917	1218.92	614.005
TCGA-2Z-A9JK-01A-11R-A42S-07	798.137	1332.16	2130.3
TCGA-BQ-5890-01A-11R-1592-07	-929.23	646.559	-282.671
TCGA-A4-7585-01A-11R-2139-07	242.285	1779.1	2021.39
TCGA-2Z-A9JD-01A-11R-A42S-07	-1082.46	-371.339	-1453.8
TCGA-GL-7966-01A-11R-2204-07	-992.043	-471.107	-1463.15
TCGA-5P-A9JU-01A-11R-A42S-07	-1089.86	54.0313	-1035.83
TCGA-5P-A9KA-01A-11R-A42S-07	-595.487	1041.27	445.779
TCGA-BQ-5889-01A-11R-1592-07	859.302	2508.8	3368.1
TCGA-UZ-A9PX-01A-11R-A42S-07	-754.341	555.829	-198.513
TCGA-2Z-A9JT-01A-11R-A42S-07	-254.671	1797.44	1542.77
TCGA-B1-A47M-01A-11R-A24Z-07	-832.979	787.898	-45.0809
TCGA-IA-A83S-01A-11R-A355-07	-390.559	1101.96	711.404
TCGA-B9-7268-01A-11R-A32Z-07	-1257.39	-425.317	-1682.71
TCGA-2Z-A9JL-01A-11R-A42S-07	-768.534	830.02	61.4851
TCGA-Y8-A894-01A-11R-A36F-07	-1406.07	-1140.63	-2546.7
TCGA-O9-A75Z-01A-11R-A33Z-07	-700.029	588.8	-111.23
TCGA-F9-A97G-01A-11R-A38C-07	-164.223	987.091	822.869
TCGA-A4-7288-01A-11R-A32Z-07	-985.264	-625.053	-1610.32
TCGA-BQ-5878-01A-11R-1592-07	-1043.11	-183.771	-1226.88
TCGA-B3-8121-01A-21R-2404-07	358.745	2078.65	2437.39
TCGA-DW-7839-01A-11R-2139-07	-1515.6	-1288.24	-2803.84
TCGA-BQ-7061-01A-11R-1965-07	-163.011	496.797	333.787
TCGA-KV-A6GE-01A-11R-A31O-07	-778.026	1101.22	323.19
TCGA-BQ-5891-01A-11R-1592-07	-1071.31	-228.444	-1299.76
TCGA-DW-7837-01A-11R-2139-07	-448.27	1005.36	557.092
TCGA-BQ-5892-01A-11R-1592-07	428.986	1275.01	1703.99
TCGA-GL-A9DD-01A-11R-A37K-07	-76.6086	1842.24	1765.63
TCGA-MH-A560-01A-11R-A26U-07	-960.892	205.195	-755.696
TCGA-GL-7773-01A-11R-A32Z-07	-942.782	601.836	-340.946
TCGA-B3-4104-01A-02R-1351-07	-782.134	-163.992	-946.126
TCGA-DW-7834-01A-11R-2139-07	-169.144	1206.34	1037.2
TCGA-A4-A48D-01A-11R-A24Z-07	-381.088	1441.93	1060.84
TCGA-B1-5398-01A-02R-1592-07	-19.5674	2348.2	2328.63
TCGA-5P-A9K4-01A-11R-A42S-07	-1121.45	12.9189	-1108.53
TCGA-SX-A7SQ-01A-12R-A36F-07	-1073.23	-117.216	-1190.45
TCGA-IA-A40U-01A-11R-A24Z-07	-576.508	1058.44	481.937
TCGA-4A-A93Y-01A-11R-A37K-07	1489.05	2873.41	4362.45
TCGA-BQ-5884-01A-11R-1592-07	-203.477	1009.29	805.812
TCGA-DZ-6133-01A-11R-1965-07	-1047.74	-698.379	-1746.12
TCGA-G7-7501-01A-11R-2204-07	-620.602	100.732	-519.87
TCGA-SX-A7SP-01A-11R-A355-07	-502.768	1222.6	719.83
TCGA-UZ-A9PL-01A-11R-A38C-07	-1665.2	-621.48	-2286.68
TCGA-B1-A47N-01A-11R-A24Z-07	-772.559	607.838	-164.721
TCGA-UZ-A9PP-01A-11R-A42S-07	-802.953	-103.382	-906.336
TCGA-BQ-7060-01A-11R-1965-07	-415.247	762.974	347.727
TCGA-G7-6793-01A-11R-1965-07	27.4379	239.892	267.33
TCGA-MH-A857-01A-11R-A355-07	-1159.1	-248.638	-1407.74
TCGA-A4-8312-01A-11R-2404-07	-1381.74	50.8795	-1330.86
TCGA-B9-4113-01A-01R-1193-07	-463.677	1180.21	716.533
TCGA-5P-A9KF-01A-11R-A42S-07	-937.643	291.561	-646.082
TCGA-P4-A5ED-01A-11R-A28H-07	-494.359	2072.27	1577.91
TCGA-AL-3472-01A-01R-1193-07	-840.796	-92.249	-933.045
TCGA-2Z-A9JR-01A-12R-A42S-07	-616.227	1066.42	450.194
TCGA-GL-8500-01A-11R-2404-07	-1170.66	-201.335	-1372
TCGA-2Z-A9JE-01A-11R-A42S-07	-999.69	-291.2	-1290.89
TCGA-IZ-8196-01A-11R-2404-07	-520.055	-472.742	-992.797
TCGA-B9-4116-01A-02R-1351-07	-981.415	357.824	-623.592
TCGA-A4-A5DU-01A-11R-A28H-07	-1171.98	166.887	-1005.1
TCGA-2Z-A9J9-01A-11R-A42S-07	-442.172	299.531	-142.641
TCGA-UZ-A9PN-01A-11R-A38C-07	241.506	832.481	1073.99
TCGA-BQ-7058-01A-11R-1965-07	-848.547	-56.5067	-905.054
TCGA-IA-A40Y-01A-11R-A24Z-07	-1178.57	66.9627	-1111.61
TCGA-2Z-A9J6-01A-11R-A38C-07	-927.046	581.432	-345.615
TCGA-DW-7841-01A-11R-A32Z-07	-230.157	2153.03	1922.87
TCGA-HE-A5NH-01A-11R-A26U-07	-966.941	184.828	-782.113
TCGA-EV-5903-01A-11R-1592-07	180.242	1000.77	1181.01
TCGA-AL-3473-01A-01R-1193-07	160.996	2572.62	2733.61
TCGA-KV-A74V-01A-11R-A33Z-07	-931.578	340.602	-590.975
TCGA-P4-AAVO-01A-11R-A42S-07	-1209.27	-264.921	-1474.19
TCGA-2Z-A9JI-01A-11R-A42S-07	-486.044	1637.11	1151.07
TCGA-A4-8630-01A-11R-2404-07	-1262.69	-390.8	-1653.49
TCGA-Y8-A898-01A-11R-A355-07	-204.383	1735.69	1531.31
TCGA-DZ-6135-01A-11R-1965-07	-724.847	893.827	168.98
TCGA-GL-A59T-01A-21R-A28H-07	-885.927	765.907	-120.02
TCGA-B3-3925-01A-02R-1351-07	-254.962	998.239	743.277
TCGA-SX-A7SR-01A-12R-A36F-07	-776.627	919.124	142.497
TCGA-WN-AB4C-01A-11R-A42S-07	-381.589	1386.93	1005.34
TCGA-BQ-7062-01A-11R-1965-07	-267.196	1627.39	1360.2
TCGA-BQ-5879-01A-11R-1592-07	-198.864	385.348	186.483
TCGA-AL-A5DJ-01A-11R-A26U-07	-1559.81	746.489	-813.321
TCGA-UZ-A9PM-01A-21R-A38C-07	-424.213	1614.66	1190.45
TCGA-BQ-5894-01A-11R-1592-07	318.541	1258.22	1576.76
TCGA-BQ-5888-01A-11R-1592-07	-940.696	1307.99	367.298
TCGA-4A-A93X-01A-11R-A37K-07	-1457.46	-213.747	-1671.2
TCGA-BQ-7048-01A-11R-1965-07	-63.7236	712.58	648.856
TCGA-P4-AAVK-01A-11R-A42S-07	-487.975	480.502	-7.47308
TCGA-B9-4115-01A-01R-1193-07	-474.042	986.988	512.946
TCGA-G7-6795-01A-11R-1965-07	-954.582	615.822	-338.76
TCGA-B9-4617-01A-01R-1193-07	-890.406	446.057	-444.348
TCGA-G7-6792-01A-21R-1965-07	-864.819	762.541	-102.278
TCGA-2Z-A9JO-01A-11R-A42S-07	-374.024	271.538	-102.486
TCGA-BQ-5887-01A-11R-1965-07	1075.61	1030.98	2106.59
TCGA-BQ-5880-01A-11R-1592-07	270.162	1341.73	1611.89
TCGA-HE-A5NI-01A-11R-A26U-07	-772.847	738.822	-34.0253
TCGA-UZ-A9PV-01A-11R-A42S-07	-1409.69	-789.503	-2199.19
TCGA-DW-7836-01A-11R-2139-07	-641.487	-456.777	-1098.26
TCGA-A4-A57E-01A-11R-A26U-07	-565.612	345.986	-219.626
TCGA-MH-A855-01A-11R-A355-07	-201.004	1363.08	1162.08
TCGA-SX-A7SL-01A-11R-A355-07	-1574.4	-739.38	-2313.78
TCGA-B9-A8YH-01A-11R-A37K-07	-405.809	941.856	536.047
TCGA-DW-5560-01A-01R-1592-07	-963.238	-53.8459	-1017.08
TCGA-DW-7963-01B-11R-A28H-07	-596.416	961.533	365.116
TCGA-BQ-5881-01A-11R-1592-07	-39.2945	1644.05	1604.76
TCGA-SX-A7SN-01A-11R-A355-07	-764.975	1245.92	480.94
TCGA-Y8-A896-01A-11R-A36F-07	-219.297	2116.05	1896.75
TCGA-B9-A69E-01A-11R-A31O-07	272.202	1861.57	2133.77
TCGA-HE-A5NK-01A-11R-A26U-07	49.0578	2126.67	2175.73
TCGA-BQ-7053-01A-11R-1965-07	-356.096	541.478	185.382
TCGA-B9-5156-01A-01R-1592-07	-245.024	1085.2	840.172
TCGA-GL-A59R-01A-11R-A26U-07	-875.307	99.6725	-775.635
TCGA-G7-A8LE-01A-11R-A36F-07	-327.065	-50.8744	-377.939
TCGA-F9-A7Q0-01A-11R-A36F-07	-1090.28	648.101	-442.18
TCGA-SX-A7SU-01A-11R-A36F-07	-720.405	530.48	-189.925
TCGA-2Z-A9J1-01A-11R-A38C-07	-796.192	961.946	165.754
TCGA-UZ-A9Q0-01A-12R-A42S-07	-1210.21	613.491	-596.718
TCGA-BQ-7044-01A-11R-1965-07	-1238.29	132.164	-1106.13
TCGA-5P-A9KE-01A-11R-A42S-07	-814.086	439.41	-374.676
TCGA-J7-8537-01A-11R-2404-07	179.333	1844.34	2023.67
TCGA-BQ-7050-01A-11R-1965-07	-902.078	35.4266	-866.651
TCGA-PJ-A5Z8-01A-11R-A28H-07	82.5498	2154.66	2237.21
TCGA-B1-A47O-01A-11R-A24Z-07	-759.48	795.138	35.6573
TCGA-P4-AAVL-01A-11R-A42S-07	-72.5576	508.982	436.424
TCGA-MH-A561-01A-11R-A26U-07	-500.818	867.877	367.059
TCGA-G7-A8LB-01A-11R-A36F-07	-1560.11	-758.648	-2318.75
TCGA-A4-8516-01A-11R-2404-07	-787.882	486.085	-301.797
TCGA-Q2-A5QZ-01A-11R-A28H-07	-229.667	1325.36	1095.69
TCGA-A4-8518-01A-11R-2404-07	-604.133	184.648	-419.485
TCGA-EV-5901-01A-11R-1592-07	-25.4679	1067.08	1041.61
TCGA-Y8-A895-01A-11R-A36F-07	-1333.81	386.341	-947.474
TCGA-B1-A655-01A-11R-A31O-07	-514.751	1057.63	542.879
TCGA-A4-7828-01A-11R-2139-07	506.175	1041.84	1548.01
TCGA-BQ-7046-01A-11R-1965-07	-582.583	952.456	369.873
TCGA-BQ-7056-01A-11R-1965-07	-627.81	-116.346	-744.156
