# Supplementary material for: Development of an IFNγ response‐related signature for predicting the survival of cutaneous melanoma
Source: Cancer Med. 2020 Sep 9;9(21):8186–201. doi: 10.1002/cam4.3438 (PMC7643661; doi:10.1002/cam4.3438)
Supplement: Supplementary file 10 — Supplementary Material [file CAM4-9-8186-s010.xlsx]

## Sheet: Sheet1
ID	StromalScore	ImmuneScore	ESTIMATEScore
TCGA-DD-AACZ-01A-11R-A41C-07	-451.718	2047.47	1595.75
TCGA-CC-5264-01A-01R-A131-07	-994.446	76.9961	-917.45
TCGA-DD-AAW3-01A-11R-A41C-07	-919.098	-307.069	-1226.17
TCGA-ED-A82E-01A-11R-A352-07	-393.535	263.334	-130.201
TCGA-DD-AA3A-01A-11R-A37K-07	-1464.37	-32.3119	-1496.69
TCGA-G3-A5SI-01A-31R-A27V-07	-1044.31	-484.176	-1528.49
TCGA-DD-AAVX-01A-11R-A41C-07	-483.002	970.89	487.888
TCGA-2Y-A9HA-01A-11R-A39D-07	-1003.35	-39.5087	-1042.86
TCGA-EP-A12J-01A-11R-A131-07	-854.496	49.6678	-804.828
TCGA-DD-AAD2-01A-11R-A41C-07	273.632	1011.26	1284.89
TCGA-GJ-A3OU-01A-31R-A38B-07	917.866	2598.18	3516.04
TCGA-DD-AAEH-01A-11R-A41C-07	-191.305	1477.11	1285.8
TCGA-DD-AACQ-01A-11R-A41C-07	-1475.97	-534.083	-2010.05
TCGA-2Y-A9GW-01A-11R-A38B-07	28.5018	1478.34	1506.84
TCGA-G3-A7M9-01A-23R-A352-07	-1351.87	-340.984	-1692.86
TCGA-DD-AACB-01A-11R-A41C-07	-682.371	1424.7	742.333
TCGA-G3-A3CG-01A-11R-A213-07	-424.439	455.376	30.9374
TCGA-MI-A75H-01A-11R-A32O-07	-532.033	1052.99	520.959
TCGA-DD-AAEI-01A-11R-A41C-07	-644.161	746.692	102.531
TCGA-G3-A25Z-01A-11R-A16W-07	-466.384	447.452	-18.9318
TCGA-ED-A66Y-01A-11R-A311-07	-1225.73	-827.436	-2053.17
TCGA-MI-A75G-01A-11R-A32O-07	-1089.65	-278.68	-1368.33
TCGA-BC-A10W-01A-11R-A131-07	-624.527	482.368	-142.159
TCGA-EP-A3JL-01A-11R-A213-07	-3.12731	1351.94	1348.81
TCGA-DD-AAEG-01A-11R-A39D-07	-999.346	-223.428	-1222.77
TCGA-EP-A3RK-01A-11R-A22L-07	-103.757	1763.71	1659.95
TCGA-UB-A7MA-01A-11R-A33R-07	-822.231	-23.1563	-845.387
TCGA-XR-A8TG-01A-11R-A36F-07	-487.055	293.048	-194.007
TCGA-BC-A10X-01A-11R-A131-07	351.165	863.041	1214.21
TCGA-UB-A7MC-01A-11R-A33R-07	-1327.17	-470.914	-1798.09
TCGA-DD-A39V-01A-11R-A213-07	-392.555	1380.62	988.066
TCGA-DD-AACO-01A-11R-A41C-07	-482.054	927.872	445.818
TCGA-DD-AACF-01A-11R-A41C-07	-989.723	705.068	-284.655
TCGA-KR-A7K2-01A-12R-A33R-07	-383.03	597.253	214.223
TCGA-DD-AADF-01A-11R-A41C-07	-1152.96	307.418	-845.546
TCGA-G3-AAV0-01A-11R-A37K-07	-818.121	242.703	-575.418
TCGA-UB-A7MB-01A-11R-A33R-07	-1250.98	-462.008	-1712.99
TCGA-DD-AADY-01A-11R-A41C-07	-664.67	-392.347	-1057.02
TCGA-T1-A6J8-01A-11R-A32O-07	-513.651	203.052	-310.599
TCGA-BC-4072-01B-11R-A155-07	-332.209	1382.06	1049.85
TCGA-G3-A5SL-01A-11R-A27V-07	-668.431	-47.5611	-715.992
TCGA-ZP-A9D4-01A-11R-A37K-07	-965.113	-212.817	-1177.93
TCGA-DD-A3A3-01A-11R-A22L-07	-1358.22	292.961	-1065.26
TCGA-DD-A1EF-01A-11R-A131-07	-646.237	608.177	-38.0599
TCGA-DD-A4NG-01A-11R-A27V-07	-841.336	476.154	-365.182
TCGA-ED-A8O5-01A-11R-A36F-07	-712.912	-184.167	-897.079
TCGA-ED-A627-01A-12R-A311-07	727.942	1912.74	2640.68
TCGA-G3-AAV6-01A-21R-A37K-07	-1079.13	-317.482	-1396.61
TCGA-DD-AADN-01A-11R-A41C-07	-1105.09	1997.63	892.538
TCGA-QA-A7B7-01A-11R-A32O-07	-1326.32	-40.7664	-1367.08
TCGA-5C-A9VH-01A-11R-A37K-07	-300.028	71.4949	-228.533
TCGA-YA-A8S7-01A-11R-A37K-07	131.372	1782.8	1914.18
TCGA-2Y-A9H4-01A-11R-A38B-07	-779.721	579.847	-199.874
TCGA-DD-AAVY-01A-11R-A41C-07	-1164.09	-283.887	-1447.97
TCGA-XR-A8TD-01A-12R-A39D-07	396.154	1903.66	2299.81
TCGA-DD-A39X-01A-11R-A213-07	-440.17	564.61	124.44
TCGA-DD-AACG-01A-11R-A41C-07	-1198.22	775.947	-422.275
TCGA-DD-A4NN-01A-11R-A28V-07	-842.754	-404.963	-1247.72
TCGA-K7-A6G5-01A-11R-A311-07	-360.141	852.848	492.708
TCGA-MI-A75C-01A-11R-A32O-07	-1435.41	625.442	-809.965
TCGA-G3-A25S-01A-11R-A16W-07	-1022.51	652.684	-369.829
TCGA-DD-AAE3-01A-11R-A41C-07	-194.176	418.465	224.289
TCGA-ED-A7PY-01A-11R-A33R-07	-1313.29	-238.709	-1552
TCGA-G3-AAV4-01A-11R-A38B-07	-924.491	-93.9297	-1018.42
TCGA-DD-AADI-01A-11R-A41C-07	-182.349	1576.64	1394.29
TCGA-FV-A3R3-01A-11R-A22L-07	422.615	815.666	1238.28
TCGA-CC-5261-01A-01R-A131-07	64.7881	1118.09	1182.88
TCGA-BW-A5NO-01A-11R-A27V-07	-688.315	524.178	-164.137
TCGA-DD-A4NB-01A-12R-A266-07	999.427	886.639	1886.07
TCGA-CC-A3MC-01A-11R-A22L-07	-549.101	336.716	-212.385
TCGA-CC-A3M9-01A-11R-A213-07	881.662	2819.28	3700.95
TCGA-DD-A3A5-01A-11R-A22L-07	-654.618	123.094	-531.524
TCGA-FV-A3I1-01A-11R-A22L-07	-345.548	886.019	540.471
TCGA-CC-5260-01A-01R-A131-07	51.055	691.635	742.69
TCGA-K7-A5RF-01A-11R-A28V-07	294.439	1348.1	1642.54
TCGA-BC-A10S-01A-22R-A131-07	31.3859	1158.29	1189.67
TCGA-EP-A26S-01A-11R-A16W-07	-897.472	-292.574	-1190.05
TCGA-DD-AACW-01A-11R-A41C-07	-1104.88	174.163	-930.716
TCGA-DD-AAE7-01A-11R-A41C-07	-225.536	880.35	654.813
TCGA-DD-AAE0-01A-11R-A41C-07	-658.59	62.8935	-595.696
TCGA-BD-A2L6-01A-11R-A213-07	-682.773	414.014	-268.758
TCGA-FV-A496-01A-11R-A266-07	-1303.07	-560.48	-1863.55
TCGA-RC-A7S9-01A-11R-A33R-07	-1177.29	540.794	-636.497
TCGA-DD-AAE1-01A-11R-A41C-07	-1131.87	345.755	-786.116
TCGA-FV-A2QQ-01A-11R-A22L-07	-452.561	868.037	415.476
TCGA-CC-A5UC-01A-11R-A28V-07	-267.873	406.129	138.256
TCGA-DD-A3A6-01A-11R-A22L-07	672.909	1298.62	1971.52
TCGA-DD-AAEB-01A-11R-A41C-07	-766.474	395.232	-371.242
TCGA-BC-A3KF-01A-11R-A213-07	-829.673	-82.7111	-912.384
TCGA-DD-A115-01A-11R-A131-07	-338.243	460.193	121.95
TCGA-2Y-A9H3-01A-11R-A38B-07	-159.965	1779.55	1619.58
TCGA-G3-AAUZ-01A-11R-A38B-07	-378.056	1038.27	660.212
TCGA-BC-A217-01A-11R-A155-07	-1113.64	699.462	-414.179
TCGA-DD-AADG-01A-11R-A41C-07	-1047.55	-398.435	-1445.99
TCGA-ZS-A9CG-01A-11R-A37K-07	-729.476	104.931	-624.545
TCGA-DD-A1EG-01A-11R-A213-07	-21.003	1383.36	1362.36
TCGA-DD-AACH-01A-11R-A41C-07	-752.579	358.633	-393.947
TCGA-CC-A8HT-01A-11R-A36F-07	-1053.69	817.789	-235.905
TCGA-2Y-A9H2-01A-12R-A38B-07	-985.417	582.276	-403.141
TCGA-G3-A25U-01A-11R-A16W-07	-1082.35	-215.198	-1297.55
TCGA-DD-A73B-01A-12R-A32O-07	-1147.87	-350.266	-1498.14
TCGA-MR-A520-01A-11R-A266-07	-741.771	211.877	-529.894
TCGA-2Y-A9H6-01A-11R-A39D-07	-26.2608	1071.8	1045.54
TCGA-DD-A1EA-01A-11R-A131-07	-902.394	714.972	-187.422
TCGA-3K-AAZ8-01A-12R-A39D-07	-1024.95	437.93	-587.021
TCGA-ED-A66X-01A-11R-A311-07	320.976	929.247	1250.22
TCGA-DD-A4NJ-01A-11R-A27V-07	-194.964	848.272	653.307
TCGA-LG-A9QD-01A-11R-A38B-07	-771.785	502.771	-269.014
TCGA-FV-A3I0-01A-11R-A22L-07	-464.039	359.857	-104.182
TCGA-2Y-A9H1-01A-11R-A38B-07	-853.713	1129.67	275.961
TCGA-CC-A7IF-01A-11R-A33J-07	-1096.16	-338.324	-1434.48
TCGA-DD-AACI-01A-11R-A41C-07	-159.662	1859.28	1699.62
TCGA-DD-AAD0-01A-11R-A41C-07	-1417.7	-239.403	-1657.1
TCGA-DD-A114-01A-11R-A131-07	275.965	1802.37	2078.34
TCGA-5C-AAPD-01A-21R-A39D-07	-265.338	1719.89	1454.55
TCGA-FV-A3R2-01A-11R-A22L-07	-1080.71	136.919	-943.788
TCGA-DD-AADC-01A-11R-A41C-07	-1096.73	-104.859	-1201.59
TCGA-EP-A2KA-01A-11R-A180-07	-773.331	1452.69	679.359
TCGA-DD-A4NE-01A-11R-A27V-07	-721.175	-223.835	-945.01
TCGA-2Y-A9H7-01A-11R-A39D-07	-1175.34	328.598	-846.738
TCGA-WQ-AB4B-01A-11R-A41C-07	-263.642	631.227	367.585
TCGA-DD-A39Z-01A-11R-A213-07	-1365.92	-198.029	-1563.95
TCGA-DD-AAW1-01A-11R-A41C-07	-928.078	-131.672	-1059.75
TCGA-DD-AADB-01A-11R-A41C-07	-879.584	1221.69	342.103
TCGA-G3-AAV1-01A-11R-A38B-07	-770.379	-35.7124	-806.091
TCGA-ZP-A9CY-01A-11R-A38B-07	-87.6636	632.411	544.747
TCGA-DD-AADM-01A-11R-A41C-07	-576.671	529.301	-47.3699
TCGA-DD-AADK-01A-11R-A41C-07	-205.607	801.575	595.969
TCGA-5R-AA1D-01A-11R-A38B-07	1171.75	1031.06	2202.81
TCGA-FV-A495-01A-11R-A266-07	61.5536	1325.67	1387.23
TCGA-DD-AAVR-01A-11R-A41C-07	385.034	1705.79	2090.82
TCGA-CC-A7IK-01A-12R-A33R-07	-1299.94	-556.381	-1856.32
TCGA-DD-AAE9-01A-11R-A41C-07	-1368.43	22.9383	-1345.49
TCGA-DD-AAVP-01A-11R-A41C-07	-623.496	106.831	-516.665
TCGA-DD-A4NP-01A-11R-A28V-07	-716.688	203.731	-512.957
TCGA-DD-AAED-01A-12R-A41C-07	-1520.82	175.856	-1344.96
TCGA-ED-A97K-01A-21R-A38B-07	-355.989	534.34	178.351
TCGA-LG-A6GG-01A-11R-A311-07	-1087.12	-75.0364	-1162.16
TCGA-EP-A2KB-01A-11R-A180-07	-1121.61	-16.0604	-1137.67
TCGA-WJ-A86L-01A-12R-A39D-07	-1358.88	-139.829	-1498.71
TCGA-DD-A3A1-01A-11R-A213-07	-1023.85	907.109	-116.74
TCGA-DD-A73A-01A-12R-A32O-07	-895.95	864.348	-31.602
TCGA-G3-AAV7-01A-11R-A38B-07	-668.223	827.246	159.023
TCGA-DD-A11D-01A-11R-A131-07	-655.276	49.5217	-605.754
TCGA-CC-A7II-01A-11R-A33J-07	-767.254	-333.774	-1101.03
TCGA-KR-A7K8-01A-11R-A33J-07	-186.312	1619.55	1433.24
TCGA-DD-AADL-01A-11R-A41C-07	-1221.92	-323.721	-1545.65
TCGA-G3-A6UC-01A-21R-A33J-07	-1164.17	-267.649	-1431.82
TCGA-DD-AAE6-01A-11R-A41C-07	-1602.51	-863.364	-2465.88
TCGA-DD-AADS-01A-11R-A41C-07	-700.304	1423.06	722.759
TCGA-GJ-A9DB-01A-11R-A37K-07	-217.694	352.571	134.877
TCGA-G3-A25T-01A-11R-A16W-07	-459.357	350.461	-108.895
TCGA-G3-A7M6-01A-11R-A33R-07	-653.622	271.436	-382.186
TCGA-DD-A73C-01A-12R-A33J-07	-129.826	247.262	117.436
TCGA-NI-A8LF-01A-11R-A36F-07	-383.852	75.5462	-308.306
TCGA-BC-A5W4-01A-11R-A28V-07	-1449.95	-632.52	-2082.47
TCGA-DD-A4NF-01A-11R-A27V-07	-844.494	-412.016	-1256.51
TCGA-DD-AACT-01A-11R-A41C-07	-359.53	959.371	599.84
TCGA-ED-A4XI-01A-11R-A266-07	188.184	1149.32	1337.5
TCGA-DD-AAD1-01A-11R-A41C-07	261.177	1357.75	1618.93
TCGA-2Y-A9HB-01A-11R-A39D-07	-241.03	954.945	713.915
TCGA-4R-AA8I-01A-11R-A38B-07	-737.774	185.547	-552.227
TCGA-FV-A23B-01A-11R-A16W-07	-663.74	490.79	-172.95
TCGA-2Y-A9GV-01A-11R-A38B-07	-123.878	894.72	770.842
TCGA-BC-A112-01A-11R-A131-07	-287.952	459.497	171.544
TCGA-ED-A459-01A-11R-A266-07	-856.844	552.179	-304.665
TCGA-BC-A10Y-01A-11R-A131-07	-832.191	448.929	-383.262
TCGA-DD-AACJ-01A-11R-A41C-07	-1253.34	-17.7143	-1271.05
TCGA-GJ-A6C0-01A-12R-A311-07	-545.451	1104.32	558.873
TCGA-DD-A1EJ-01A-11R-A155-07	-1034.34	299.142	-735.2
TCGA-XR-A8TF-01A-11R-A36F-07	-1094.64	-103.454	-1198.09
TCGA-DD-AAW0-01A-11R-A41C-07	-11.1652	1090.12	1078.95
TCGA-DD-AAC9-01A-11R-A41C-07	157.36	1127.93	1285.29
TCGA-DD-AAC8-01A-11R-A41C-07	-916.613	418.917	-497.697
TCGA-XR-A8TE-01A-11R-A36F-07	-530.399	12.4212	-517.978
TCGA-DD-AAVU-01A-11R-A41C-07	-1182.14	20.5239	-1161.61
TCGA-CC-A7IE-01A-21R-A38B-07	-658.891	1246.11	587.219
TCGA-CC-A5UD-01A-11R-A28V-07	-1161.54	-207.189	-1368.73
TCGA-DD-A73E-01A-12R-A32O-07	-1162.13	-761.723	-1923.85
TCGA-K7-AAU7-01A-11R-A38B-07	-275.003	659.73	384.727
TCGA-DD-AACK-01A-11R-A41C-07	-1058.69	146.963	-911.729
TCGA-DD-A1EB-01A-11R-A131-07	-580.757	116.261	-464.496
TCGA-KR-A7K7-01A-11R-A33J-07	-1099.48	1201.19	101.711
TCGA-CC-5258-01A-01R-A131-07	-562.138	621.697	59.5587
TCGA-BD-A3EP-01A-11R-A22L-07	157.878	1471.81	1629.68
TCGA-CC-A7IL-01A-11R-A33R-07	-1543.45	-456.848	-2000.3
TCGA-5R-AAAM-01A-12R-A41C-07	517.269	1105.22	1622.49
TCGA-BC-A8YO-01A-11R-A37K-07	-900.012	1204.78	304.772
TCGA-G3-A5SK-01A-11R-A27V-07	-298.592	1004.34	705.747
TCGA-DD-A3A2-01A-11R-A213-07	-562.472	175.886	-386.585
TCGA-CC-5262-01A-01R-A131-07	226.215	1178.93	1405.15
TCGA-2Y-A9H9-01A-21R-A39D-07	-678.321	336.361	-341.961
TCGA-DD-AAEK-01A-11R-A41C-07	-174.3	1520.25	1345.95
TCGA-DD-AAD5-01A-11R-A41C-07	-954.42	828.516	-125.904
TCGA-UB-A7MF-01A-11R-A33J-07	-607.199	1810.37	1203.17
TCGA-2Y-A9GY-01A-11R-A38B-07	-947.75	1747.88	800.126
TCGA-G3-A25V-01A-11R-A16W-07	48.2066	1159.48	1207.68
TCGA-ES-A2HS-01A-11R-A180-07	-494.949	5.75062	-489.199
TCGA-DD-AAVS-01A-11R-A41C-07	-685.58	216.94	-468.641
TCGA-DD-AAD3-01A-11R-A41C-07	17.2264	713.3	730.526
TCGA-DD-A1ED-01A-11R-A155-07	-94.8724	1134.12	1039.25
TCGA-CC-A123-01A-11R-A131-07	-852.315	371.577	-480.738
TCGA-DD-A11B-01A-11R-A131-07	-865.864	-295.296	-1161.16
TCGA-G3-A25Y-01A-11R-A16W-07	-185.284	598.83	413.546
TCGA-CC-A7IH-01A-11R-A33J-07	-971.962	-443.365	-1415.33
TCGA-WQ-A9G7-01A-11R-A37K-07	-1277.39	-260.723	-1538.12
TCGA-EP-A2KC-01A-11R-A213-07	-799.767	144.112	-655.655
TCGA-RC-A6M5-01A-11R-A32O-07	337.633	228.45	566.082
TCGA-BC-A3KG-01A-11R-A213-07	-1279.46	-95.1849	-1374.64
TCGA-CC-A8HS-01A-11R-A36F-07	-1160.74	-390.899	-1551.64
TCGA-CC-5263-01A-01R-A131-07	-795.834	637.471	-158.362
TCGA-2Y-A9GU-01A-11R-A38B-07	-1010.58	-178.24	-1188.82
TCGA-BC-A216-01A-11R-A155-07	-980.873	869.82	-111.053
TCGA-DD-AAEA-01A-11R-A41C-07	-1009.89	710.011	-299.875
TCGA-DD-A4ND-01A-11R-A266-07	613.196	1152.23	1765.42
TCGA-ZP-A9D0-01A-11R-A37K-07	-727.505	-182.858	-910.363
TCGA-DD-A4NV-01A-11R-A311-07	-226.056	251.71	25.6535
TCGA-ZP-A9CV-01A-11R-A38B-07	-154.458	948.674	794.216
TCGA-ED-A7XO-01A-11R-A352-07	-158.491	795.586	637.096
TCGA-G3-AAV2-01A-11R-A37K-07	-784.034	92.3112	-691.723
TCGA-ZS-A9CD-01A-11R-A37K-07	-263.257	666.723	403.466
TCGA-BC-A10T-01A-11R-A131-07	128.018	208.713	336.732
TCGA-MR-A8JO-01A-12R-A36F-07	753.241	1455.53	2208.77
TCGA-2Y-A9GX-01A-11R-A38B-07	724.338	1694.29	2418.63
TCGA-DD-A118-01A-11R-A131-07	-373.153	49.2159	-323.937
TCGA-BC-A110-01A-11R-A131-07	653.954	1578.99	2232.94
TCGA-RC-A7SB-01A-21R-A352-07	-1046.79	42.6415	-1004.15
TCGA-DD-AADJ-01A-11R-A41C-07	-1007	465.507	-541.493
TCGA-DD-A11A-01A-11R-A131-07	-1055.69	-195.598	-1251.29
TCGA-DD-A4NK-01A-11R-A28V-07	-719.843	-86.3885	-806.232
TCGA-DD-AACS-01A-11R-A41C-07	-1225.37	-345.197	-1570.57
TCGA-UB-A7ME-01A-11R-A33J-07	-422.717	1188.97	766.248
TCGA-DD-A39W-01A-11R-A213-07	-983.656	-47.0092	-1030.67
TCGA-DD-AACV-01A-11R-A41C-07	-1388.23	-711.781	-2100.01
TCGA-CC-A7IG-01A-11R-A33J-07	-948.169	475.024	-473.146
TCGA-DD-AADV-01A-11R-A39D-07	-430.983	177.391	-253.592
TCGA-G3-A5SJ-01A-11R-A27V-07	-594.013	1242.95	648.934
TCGA-LG-A9QC-01A-11R-A37K-07	-955.197	-379.41	-1334.61
TCGA-HP-A5N0-01A-11R-A28V-07	167.889	569.012	736.902
TCGA-DD-A119-01A-11R-A131-07	-353.646	348.186	-5.45949
TCGA-ZP-A9D1-01A-11R-A38B-07	-206.962	650.396	443.434
TCGA-ZP-A9D2-01A-11R-A38B-07	-519.325	246.534	-272.791
TCGA-NI-A4U2-01A-11R-A28V-07	-468.422	199.823	-268.6
TCGA-DD-AACN-01A-11R-A41C-07	-307.589	358.924	51.3352
TCGA-2Y-A9GT-01A-11R-A38B-07	-167.411	1509.44	1342.03
TCGA-BC-A10Q-01A-11R-A131-07	-688.053	214.721	-473.332
TCGA-DD-AAVZ-01A-11R-A41C-07	-789.478	101.833	-687.646
TCGA-2Y-A9GZ-01A-11R-A39D-07	-996.382	-385.545	-1381.93
TCGA-DD-AAD8-01A-11R-A41C-07	-968.271	132.065	-836.206
TCGA-CC-A8HV-01A-11R-A36F-07	-1244.89	-410.955	-1655.84
TCGA-DD-AAVW-01A-11R-A41C-07	222.601	816.635	1039.24
TCGA-DD-A4NO-01A-11R-A28V-07	-361.965	175.233	-186.732
TCGA-RC-A7SK-01A-11R-A352-07	-1154.01	-348.563	-1502.57
TCGA-CC-A3MB-01A-11R-A213-07	-964.142	36.6568	-927.485
TCGA-CC-A8HU-01A-11R-A36F-07	-1191.99	-224.158	-1416.15
TCGA-DD-A4NA-01A-11R-A266-07	-412.051	575.69	163.639
TCGA-DD-AAE2-01A-11R-A41C-07	-236.601	927.378	690.777
TCGA-RG-A7D4-01A-12R-A33R-07	-1091.79	1528.74	436.951
TCGA-DD-AACU-01A-11R-A41C-07	-693.887	433.572	-260.315
TCGA-O8-A75V-01A-11R-A32O-07	-228.363	1183.86	955.494
TCGA-G3-A7M5-01A-11R-A33R-07	-944.381	372.575	-571.806
TCGA-ED-A5KG-01A-11R-A27V-07	554.591	3143.12	3697.71
TCGA-G3-AAV5-01A-11R-A37K-07	-1093.88	93.7015	-1000.18
TCGA-DD-A3A9-01A-11R-A266-07	-66.1993	872.481	806.281
TCGA-DD-AADO-01A-11R-A41C-07	-781.368	1454.4	673.028
TCGA-DD-A4NQ-01A-21R-A28V-07	-955.069	630.282	-324.787
TCGA-DD-AADQ-01A-11R-A41C-07	-1159.98	543.637	-616.346
TCGA-DD-A4NL-01A-11R-A28V-07	-211.669	414.379	202.71
TCGA-K7-A5RG-01A-11R-A28V-07	-212.193	2469.39	2257.19
TCGA-UB-AA0U-01A-11R-A38B-07	37.0265	758.97	795.996
TCGA-DD-AACA-01A-11R-A41C-07	-1038.39	-225.014	-1263.4
TCGA-MI-A75E-01A-11R-A32O-07	-151.401	938.484	787.083
TCGA-DD-AAEE-01A-11R-A41C-07	-971.948	-220.042	-1191.99
TCGA-BC-A69H-01A-11R-A311-07	-814.197	922.869	108.673
TCGA-DD-AADR-01A-11R-A41C-07	-816.476	557.532	-258.944
TCGA-DD-A3A7-01A-11R-A22L-07	-1115.72	316.694	-799.03
TCGA-DD-A11C-01A-11R-A131-07	-109.633	467.259	357.627
TCGA-CC-A9FW-01A-11R-A37K-07	-1332	164.874	-1167.12
TCGA-FV-A2QR-01A-11R-A213-07	-237.377	211.783	-25.5944
TCGA-DD-AACX-01A-11R-A41C-07	-1259.82	197.674	-1062.14
TCGA-BC-A10U-01A-11R-A131-07	-1252.61	63.9198	-1188.69
TCGA-G3-A5SM-01A-12R-A28V-07	69.9195	989.115	1059.03
TCGA-DD-AAVQ-01A-11R-A41C-07	-302.888	2011.24	1708.35
TCGA-BC-A10Z-01A-11R-A131-07	-1472.03	-724	-2196.03
TCGA-DD-A4NR-01A-11R-A311-07	158.469	2292.61	2451.08
TCGA-ZS-A9CE-01A-11R-A37K-07	-1194.91	-500.465	-1695.38
TCGA-RC-A6M6-01A-11R-A32O-07	-1396.17	-8.21822	-1404.39
TCGA-DD-A1EH-01A-11R-A131-07	-488.42	-96.1438	-584.564
TCGA-DD-A1EC-01A-21R-A131-07	-185.071	2411.69	2226.62
TCGA-DD-A39Y-01A-11R-A213-07	-1195.45	22.8449	-1172.6
TCGA-ED-A7PZ-01A-11R-A33R-07	-1480.68	-512.994	-1993.68
TCGA-CC-A9FS-01A-11R-A37K-07	-951.306	25.6483	-925.658
TCGA-CC-A3MA-01A-11R-A213-07	-490.299	-83.8036	-574.102
TCGA-DD-A4NH-01A-11R-A27V-07	-620.099	928.227	308.128
TCGA-DD-AADD-01A-11R-A41C-07	-1475.33	-93.9407	-1569.27
TCGA-2Y-A9H5-01A-11R-A38B-07	-312.779	278.005	-34.7744
TCGA-RC-A6M4-01A-11R-A32O-07	-1265.05	-639.095	-1904.15
TCGA-5C-A9VG-01A-11R-A37K-07	-426.169	-296.752	-722.922
TCGA-RC-A7SF-01A-11R-A352-07	-967.309	317.326	-649.982
TCGA-DD-AACE-01A-11R-A41C-07	-721.781	-61.0499	-782.831
TCGA-G3-A7M8-01A-11R-A33R-07	-286.822	303.967	17.1456
TCGA-MI-A75I-01A-11R-A32O-07	-1154.02	211.033	-942.99
TCGA-CC-5259-01A-31R-A213-07	-1297.96	583.352	-714.61
TCGA-G3-A7M7-01A-12R-A352-07	-800.596	-52.2423	-852.839
TCGA-HP-A5MZ-01A-21R-A27V-07	609.346	1545.57	2154.91
TCGA-DD-A73D-01A-12R-A32O-07	-1522.32	-653.677	-2176
TCGA-WX-AA44-01A-11R-A39D-07	-913.346	387.736	-525.61
TCGA-DD-AADU-01A-11R-A41C-07	-1269.17	8.32503	-1260.84
TCGA-FV-A4ZP-01A-12R-A266-07	-733.914	1225.2	491.288
TCGA-ZS-A9CF-01A-11R-A38B-07	-858.074	393.627	-464.447
TCGA-PD-A5DF-01A-11R-A27V-07	156.463	891.448	1047.91
TCGA-DD-AAD6-01A-11R-A41C-07	-1433.6	63.7188	-1369.88
TCGA-WX-AA46-01A-11R-A39D-07	-287.139	438.438	151.299
TCGA-BC-A10R-01A-11R-A131-07	-104.467	14.6914	-89.7759
TCGA-2Y-A9GS-01A-12R-A38B-07	-526.641	629.947	103.306
TCGA-WX-AA47-01A-11R-A39D-07	-1379.62	-405.12	-1784.74
TCGA-KR-A7K0-01A-12R-A33R-07	-532.173	308.851	-223.322
TCGA-UB-AA0V-01A-11R-A38B-07	124.833	619.933	744.766
TCGA-DD-A116-01A-11R-A131-07	-634.735	453.225	-181.509
TCGA-5R-AA1C-01A-11R-A41C-07	-804.305	348.859	-455.446
TCGA-G3-A3CJ-01A-11R-A213-07	-806.747	251.849	-554.898
TCGA-DD-A4NS-01A-11R-A311-07	580.796	1234.59	1815.38
TCGA-ED-A7XP-01A-11R-A352-07	-350.865	505.268	154.403
TCGA-G3-A3CK-01A-11R-A213-07	-702.011	714.833	12.8216
TCGA-DD-AAE4-01A-11R-A41C-07	45.7858	1763.12	1808.9
TCGA-DD-AACL-01A-11R-A41C-07	-493.4	1776.9	1283.5
TCGA-DD-AADW-01A-11R-A39D-07	-543.058	-357.56	-900.618
TCGA-DD-A1EI-01A-11R-A131-07	-3.33627	523.297	519.961
TCGA-DD-A1EE-01A-11R-A131-07	-1037.06	-227.892	-1264.95
TCGA-FV-A4ZQ-01A-11R-A266-07	-967.225	1747.65	780.429
TCGA-G3-AAV3-01A-11R-A37K-07	-319.624	1368.01	1048.38
TCGA-CC-A5UE-01A-11R-A28V-07	-1508.71	0.462666	-1508.25
TCGA-BC-4073-01B-02R-A131-07	-22.9177	1916.43	1893.51
TCGA-BD-A3ER-01A-11R-A213-07	87.9511	612.72	700.671
TCGA-DD-A113-01A-11R-A131-07	-725.863	504.068	-221.796
TCGA-DD-A3A8-01A-11R-A22L-07	-1104.89	-162.388	-1267.28
TCGA-ED-A7PX-01A-51R-A352-07	31.5467	392.638	424.184
TCGA-DD-AADP-01A-11R-A39D-07	-526.909	380.119	-146.791
TCGA-CC-A7IJ-01A-11R-A33R-07	832.058	1924.54	2756.6
TCGA-DD-A1EL-01A-11R-A155-07	-1298.38	222.122	-1076.26
TCGA-DD-A1EK-01A-11R-A213-07	-361.851	811.962	450.111
TCGA-G3-A3CH-01A-11R-A22L-07	-428.604	597.635	169.031
TCGA-ED-A8O6-01A-11R-A36F-07	-947.946	12.2857	-935.66
TCGA-2Y-A9H8-01A-11R-A39D-07	-920.465	924.887	4.42188
TCGA-DD-AACP-01A-11R-A41C-07	-1621.25	-290.837	-1912.08
TCGA-DD-A4NI-01A-11R-A27V-07	-129.739	1026.59	896.85
TCGA-G3-A3CI-01A-11R-A213-07	-340.002	968.003	628.001
TCGA-DD-A73G-01A-22R-A32O-07	-705.651	615.423	-90.2278
TCGA-DD-AACY-01A-11R-A41C-07	-749.895	326.97	-422.925
TCGA-2Y-A9H0-01A-11R-A38B-07	-1070.33	803.199	-267.126
TCGA-DD-AAVV-01A-11R-A41C-07	61.4372	1453.81	1515.24
TCGA-DD-AACC-01A-11R-A41C-07	128.951	2604.08	2733.03
TCGA-DD-AACD-01A-11R-A41C-07	-387.187	1057.9	670.718
TCGA-G3-A25X-01A-11R-A16W-07	-87.1613	1491.4	1404.23
TCGA-ES-A2HT-01A-12R-A180-07	-213.498	730.019	516.521
TCGA-DD-A3A4-01A-11R-A22L-07	-870.041	-444.613	-1314.65
TCGA-DD-AADA-01A-11R-A41C-07	-293.897	1045.91	752.009
TCGA-DD-A73F-01A-11R-A32O-07	-161.228	1786.3	1625.07
TCGA-XR-A8TC-01A-11R-A36F-07	-806.601	-213.656	-1020.26
TCGA-BC-A69I-01A-11R-A311-07	-265.85	483.887	218.038
TCGA-DD-AAW2-01A-11R-A41C-07	-815.907	-238.138	-1054.05
TCGA-UB-A7MD-01A-12R-A352-07	-254.424	936.437	682.013
TCGA-RC-A7SH-01A-11R-A38B-07	-1245.49	-391.933	-1637.42
TCGA-CC-A1HT-01A-11R-A131-07	157.864	2095.43	2253.3
TCGA-ZP-A9CZ-01A-11R-A38B-07	-238.685	1150.2	911.512
