# Supplementary material for: Development of an IFNγ response‐related signature for predicting the survival of cutaneous melanoma
Source: Cancer Med. 2020 Sep 9;9(21):8186–201. doi: 10.1002/cam4.3438 (PMC7643661; doi:10.1002/cam4.3438)
Supplement: Supplementary file 11 — Supplementary Material [file CAM4-9-8186-s011.xlsx]

## Sheet: Sheet1
ID	StromalScore	ImmuneScore	ESTIMATEScore
TCGA-50-5935-01A-11R-1755-07	188.443	1512.09	1700.53
TCGA-99-8025-01A-11R-2241-07	119.26	685.86	805.119
TCGA-55-8301-01A-11R-2287-07	805.456	2616.62	3422.08
TCGA-78-7150-01A-21R-2039-07	76.4083	127.179	203.587
TCGA-97-8172-01A-11R-2287-07	926.248	2206.5	3132.75
TCGA-55-8206-01A-11R-2241-07	464.715	2323.08	2787.79
TCGA-MP-A4TI-01A-21R-A24X-07	1259.46	2989.02	4248.48
TCGA-73-4670-01A-01R-1206-07	135.01	696.141	831.152
TCGA-38-4631-01A-01R-1755-07	-533.574	910.577	377.003
TCGA-NJ-A55R-01A-11R-A262-07	-363.028	324.446	-38.5821
TCGA-50-5939-01A-11R-1628-07	584.178	1820.36	2404.54
TCGA-49-AARO-01A-12R-A41B-07	739.487	2286.99	3026.48
TCGA-97-7546-01A-11R-2039-07	812.536	1813.16	2625.7
TCGA-86-6562-01A-11R-1755-07	840.651	1102.53	1943.18
TCGA-95-7947-01A-11R-2187-07	-710.029	1212.59	502.558
TCGA-97-A4LX-01A-11R-A24X-07	1166.51	2763.61	3930.12
TCGA-05-4415-01A-22R-1858-07	-944.357	605.091	-339.266
TCGA-86-8280-01A-11R-2287-07	786.122	2170.32	2956.44
TCGA-44-7669-01A-21R-2066-07	-64.4188	1302.64	1238.23
TCGA-55-8299-01A-11R-2287-07	1372.81	2558.58	3931.39
TCGA-38-A44F-01A-11R-A24H-07	621.273	2416.26	3037.53
TCGA-38-7271-01A-11R-2039-07	1282.44	3012.1	4294.54
TCGA-05-5429-01A-01R-1628-07	-219.882	582.041	362.159
TCGA-99-AA5R-01A-11R-A39D-07	1021.41	2797.39	3818.8
TCGA-55-6984-01A-11R-1949-07	-776.643	930.485	153.841
TCGA-55-7816-01A-11R-2170-07	1605.01	2173.91	3778.92
TCGA-55-A48X-01A-11R-A24H-07	221.832	2059.74	2281.58
TCGA-44-A4SS-01A-11R-A24X-07	585.239	2156.11	2741.35
TCGA-05-5425-01A-02R-1628-07	411.62	2299.88	2711.5
TCGA-55-6981-01A-11R-1949-07	-30.1266	953.246	923.119
TCGA-55-A494-01A-11R-A24X-07	-1239.39	-663.038	-1902.43
TCGA-50-6592-01A-11R-1755-07	424.892	1948.48	2373.37
TCGA-95-8039-01A-11R-2241-07	121.249	1956.5	2077.75
TCGA-50-8459-01A-11R-2326-07	1817.64	2414.45	4232.09
TCGA-55-8507-01A-11R-2403-07	-199.616	812.157	612.542
TCGA-86-8671-01A-11R-2403-07	1458.5	3226.53	4685.04
TCGA-49-4488-01A-01R-1755-07	-251.462	1562.62	1311.16
TCGA-62-A470-01A-11R-A24H-07	-548.963	628.807	79.8445
TCGA-05-4432-01A-01R-1206-07	-29.8523	1461.12	1431.27
TCGA-44-2668-01A-01R-A278-07	1001.95	2095.66	3097.61
TCGA-97-A4M1-01A-11R-A24X-07	99.2951	1677.47	1776.77
TCGA-97-8176-01A-11R-2403-07	-270.506	1062.8	792.298
TCGA-55-6975-01A-11R-1949-07	943.331	853.513	1796.84
TCGA-35-4122-01A-01R-1107-07	898.677	2557	3455.68
TCGA-NJ-A7XG-01A-12R-A39D-07	-1581.43	141.026	-1440.4
TCGA-05-4384-01A-01R-1755-07	109.414	1319.42	1428.83
TCGA-62-8397-01A-11R-2326-07	-78.1333	1397.03	1318.89
TCGA-64-1678-01A-01R-0946-07	-853.564	7.75787	-845.806
TCGA-91-8499-01A-11R-2403-07	-314.724	1145.81	831.086
TCGA-78-8662-01A-11R-2403-07	-827.126	-6.27455	-833.4
TCGA-S2-AA1A-01A-12R-A39D-07	819.33	2465.08	3284.41
TCGA-44-6776-01A-11R-1858-07	-676.799	214.401	-462.398
TCGA-55-A491-01A-11R-A24H-07	236.699	1658.02	1894.72
TCGA-86-8674-01A-21R-2403-07	-917.402	-122.367	-1039.77
TCGA-44-3918-01A-01R-A278-07	1366.2	2222.86	3589.05
TCGA-78-7536-01A-11R-2066-07	-406.878	1144.17	737.293
TCGA-78-7159-01A-11R-2039-07	53.2856	778.599	831.885
TCGA-95-7039-01A-11R-1949-07	136.264	883.26	1019.52
TCGA-35-4123-01A-01R-1107-07	833.057	2495.52	3328.58
TCGA-93-A4JQ-01A-11R-A24X-07	946.905	2323.34	3270.24
TCGA-50-6590-01A-12R-1858-07	452.701	2246.45	2699.15
TCGA-MP-A5C7-01A-11R-A262-07	-1040.74	-84.8433	-1125.58
TCGA-67-6216-01A-11R-1755-07	-166.844	1837.55	1670.71
TCGA-50-5936-01A-11R-1628-07	314.851	1110.42	1425.27
TCGA-MP-A4SV-01A-11R-A24X-07	92.6435	1735.04	1827.68
TCGA-69-7979-01A-11R-2187-07	-69.8827	327.698	257.815
TCGA-38-4628-01A-01R-1206-07	481.805	1150.26	1632.07
TCGA-53-7624-01A-11R-2066-07	-876.268	647.123	-229.145
TCGA-44-2665-01A-01R-0946-07	1552.55	1784.04	3336.59
TCGA-J2-8192-01A-11R-2241-07	1594.18	2066.91	3661.1
TCGA-49-4514-01A-21R-1858-07	-598.358	1326.49	728.133
TCGA-55-7994-01A-11R-2187-07	-260.234	2205.18	1944.95
TCGA-44-8119-01A-11R-2241-07	994.433	1326.47	2320.91
TCGA-44-A47A-01A-21R-A24H-07	-63.6453	1884.59	1820.94
TCGA-38-4630-01A-01R-1206-07	-323.386	226.356	-97.0298
TCGA-64-5778-01A-01R-1628-07	-274.888	2334.04	2059.16
TCGA-86-A4P8-01A-11R-A24X-07	1053.1	2981.44	4034.54
TCGA-64-1679-01A-21R-2066-07	1163.76	1348.8	2512.56
TCGA-55-8085-01A-11R-2241-07	-81.1976	1906.54	1825.34
TCGA-55-A490-01A-11R-A466-07	316.885	1176.78	1493.66
TCGA-55-A4DG-01A-11R-A24H-07	-394.035	1431.64	1037.61
TCGA-55-8087-01A-11R-2241-07	-204.659	834.712	630.052
TCGA-49-4494-01A-01R-1206-07	-164.301	1446.41	1282.11
TCGA-55-A48Y-01A-11R-A24H-07	639.8	1032.66	1672.46
TCGA-97-7937-01A-11R-2170-07	-187.612	408.379	220.766
TCGA-55-A4DF-01A-11R-A24H-07	-340.33	1793.28	1452.95
TCGA-64-1680-01A-02R-0946-07	-680.971	750.945	69.9745
TCGA-91-6836-01A-21R-1858-07	-846.718	557.277	-289.441
TCGA-44-5644-01A-21R-2039-07	-1095.57	-111.403	-1206.97
TCGA-55-5899-01A-11R-1628-07	345.167	1189.74	1534.9
TCGA-44-6778-01A-11R-1858-07	781.552	2941.77	3723.32
TCGA-78-7220-01A-11R-2039-07	-703.783	80.8697	-622.913
TCGA-50-5068-01A-01R-1628-07	748.916	2487.4	3236.32
TCGA-55-6712-01A-11R-1858-07	457.885	2245.93	2703.82
TCGA-44-6146-01A-11R-A278-07	-982.298	41.7326	-940.565
TCGA-55-8205-01A-11R-2241-07	754.048	2683.35	3437.39
TCGA-55-8508-01A-11R-2403-07	5.20578	1277.18	1282.39
TCGA-MP-A4T6-01A-32R-A262-07	-1016.8	1408.97	392.174
TCGA-86-8076-01A-31R-2241-07	282.597	2405.92	2688.51
TCGA-93-7348-01A-21R-2039-07	580.236	1318.62	1898.85
TCGA-44-2666-01A-01R-A278-07	-536.638	377.002	-159.636
TCGA-MP-A4TA-01A-21R-A24X-07	-291.558	1193.8	902.244
TCGA-93-A4JP-01A-11R-A24X-07	486.377	1648.84	2135.22
TCGA-67-3772-01A-01R-0946-07	970.156	1739.74	2709.89
TCGA-55-8512-01A-11R-2403-07	-471.9	816.832	344.931
TCGA-83-5908-01A-21R-2287-07	354.43	2389.52	2743.95
TCGA-49-6744-01A-11R-1858-07	1203.92	2440.98	3644.89
TCGA-55-6642-01A-11R-1858-07	1385.01	1597.22	2982.24
TCGA-50-5051-01A-21R-1858-07	-605.253	324.56	-280.693
TCGA-73-4675-01A-01R-1206-07	313.279	914.594	1227.87
TCGA-67-3770-01A-01R-0946-07	109.358	1771.71	1881.07
TCGA-49-4505-01A-01R-1206-07	609.684	2128.5	2738.19
TCGA-L9-A743-01A-43R-A39D-07	753.579	2493.78	3247.36
TCGA-86-8358-01A-11R-2326-07	-505.894	419.281	-86.613
TCGA-62-A471-01A-12R-A24H-07	-1298.47	345.663	-952.811
TCGA-MP-A4TJ-01A-51R-A262-07	978.44	2974.56	3953
TCGA-78-7145-01A-11R-2039-07	156.147	935.338	1091.49
TCGA-67-6215-01A-11R-1755-07	-667.662	1147.05	479.388
TCGA-L9-A50W-01A-12R-A39D-07	-290.979	1236.97	945.995
TCGA-55-8208-01A-11R-2241-07	1294.16	2906.7	4200.85
TCGA-05-4389-01A-01R-1206-07	-169.427	2011.65	1842.23
TCGA-44-4112-01A-01R-1107-07	733.106	1220.39	1953.5
TCGA-55-7914-01A-11R-2170-07	-35.1682	1319.06	1283.89
TCGA-05-4250-01A-01R-1107-07	465.961	1768.53	2234.49
TCGA-95-7043-01A-11R-1949-07	-512.15	-112.652	-624.802
TCGA-95-7562-01A-11R-2241-07	60.5125	1241.6	1302.11
TCGA-MP-A4SW-01A-21R-A24X-07	82.2018	1823.19	1905.39
TCGA-55-8614-01A-11R-2403-07	129.759	834.625	964.384
TCGA-50-5931-01A-11R-1755-07	-505.215	-221.606	-726.82
TCGA-64-5775-01A-01R-1628-07	-17.4468	879.981	862.534
TCGA-05-4249-01A-01R-1107-07	209.266	1537.1	1746.37
TCGA-55-7281-01A-11R-2039-07	778.218	2086.32	2864.53
TCGA-O1-A52J-01A-11R-A262-07	-159.446	1762.55	1603.11
TCGA-97-7938-01A-11R-2170-07	91.4823	911.552	1003.03
TCGA-69-7980-01A-11R-2187-07	281.726	1643.05	1924.77
TCGA-44-2657-01A-01R-1107-07	819.546	2804.33	3623.88
TCGA-91-6847-01A-11R-1949-07	-1784.94	-498.704	-2283.65
TCGA-97-7554-01A-11R-2039-07	1124.1	1395.54	2519.64
TCGA-05-4402-01A-01R-1206-07	391.196	1403.56	1794.75
TCGA-44-6145-01A-11R-1755-07	823.272	2388.16	3211.43
TCGA-50-5933-01A-11R-1755-07	1481.13	1879.09	3360.21
TCGA-05-4382-01A-01R-1206-07	1297.73	2080.65	3378.38
TCGA-95-7567-01A-11R-2066-07	196.382	1287.47	1483.86
TCGA-05-4427-01A-21R-1858-07	195.564	1346.6	1542.17
TCGA-55-8094-01A-11R-2241-07	-1782.57	-539.154	-2321.73
TCGA-44-A47B-01A-11R-A24H-07	-138.369	1351.61	1213.24
TCGA-L4-A4E5-01A-11R-A24X-07	-587.687	524.432	-63.2544
TCGA-55-7725-01A-11R-2170-07	-148.117	2081.82	1933.7
TCGA-44-7670-01A-11R-2066-07	-1014.34	265.176	-749.166
TCGA-L9-A5IP-01A-21R-A39D-07	-617.167	1012.27	395.103
TCGA-69-A59K-01A-11R-A262-07	-216.489	1347.92	1131.44
TCGA-97-7552-01A-11R-2039-07	476.848	2781.81	3258.66
TCGA-NJ-A55A-01A-11R-A262-07	373.047	2013.97	2387.02
TCGA-69-7765-01A-11R-2170-07	1192.27	1659.46	2851.74
TCGA-97-8174-01A-11R-2287-07	803.395	1637.44	2440.84
TCGA-55-8090-01A-11R-2241-07	107.203	1288.21	1395.41
TCGA-55-7903-01A-11R-2170-07	-465.049	1437.93	972.877
TCGA-55-7570-01A-11R-2039-07	-735.459	-166.072	-901.531
TCGA-91-6831-01A-11R-1858-07	705.709	1272.1	1977.81
TCGA-55-8620-01A-11R-2403-07	-911.172	1078.43	167.256
TCGA-49-AARR-01A-11R-A41B-07	559.544	1911.97	2471.51
TCGA-50-7109-01A-11R-2039-07	195.206	1336.14	1531.35
TCGA-J2-A4AD-01A-11R-A24H-07	-347.484	151.146	-196.338
TCGA-64-1676-01A-01R-0946-07	732.553	2075.4	2807.95
TCGA-91-6835-01A-11R-1858-07	972.368	2870.01	3842.38
TCGA-49-6767-01A-11R-1858-07	-253.309	1615.45	1362.14
TCGA-97-7547-01A-11R-2039-07	181.961	1157.97	1339.93
TCGA-62-8402-01A-11R-2326-07	-639.989	1860.64	1220.65
TCGA-69-7761-01A-11R-2170-07	524.453	2379.5	2903.95
TCGA-55-8203-01A-11R-2241-07	98.7094	1577.3	1676
TCGA-50-5930-01A-11R-1755-07	622.168	1721.54	2343.7
TCGA-49-AAQV-01A-11R-A39D-07	-502.617	1471.37	968.75
TCGA-55-7995-01A-11R-2187-07	52.5763	2454.75	2507.33
TCGA-62-A46R-01A-11R-A24H-07	92.1992	1780.52	1872.72
TCGA-MP-A4TC-01A-11R-A24X-07	1015.29	1715.96	2731.25
TCGA-97-8177-01A-11R-2287-07	1069.95	2152.31	3222.26
TCGA-71-6725-01A-11R-1858-07	-789.357	565.849	-223.508
TCGA-73-4676-01A-01R-1755-07	-22.0344	1024.43	1002.4
TCGA-86-8054-01A-11R-2241-07	-548.919	-49.6172	-598.536
TCGA-69-7764-01A-11R-2170-07	-280.33	888.62	608.29
TCGA-55-A48Z-01A-12R-A24X-07	646.684	1386	2032.68
TCGA-MP-A4T9-01A-11R-A24X-07	465.33	1632.02	2097.35
TCGA-67-3771-01A-01R-0946-07	403.483	1655.69	2059.17
TCGA-69-8254-01A-11R-2287-07	-358.624	1665.94	1307.31
TCGA-50-5066-01A-01R-1628-07	1080.15	2513.63	3593.78
TCGA-NJ-A4YG-01A-22R-A262-07	279.932	1577.73	1857.67
TCGA-55-8510-01A-11R-2403-07	722.16	2324.99	3047.15
TCGA-05-4433-01A-22R-1858-07	-160.547	2009.85	1849.3
TCGA-55-A493-01A-11R-A24H-07	202.734	2204.93	2407.66
TCGA-78-7156-01A-11R-2039-07	-695.185	280.394	-414.791
TCGA-44-3398-01A-01R-1107-07	1350.06	2285.47	3635.53
TCGA-44-7662-01A-11R-2066-07	1259.94	1624.9	2884.84
TCGA-55-7573-01A-11R-2039-07	267.254	1840.44	2107.7
TCGA-99-8028-01A-11R-2241-07	1398.94	3060.11	4459.04
TCGA-86-6851-01A-11R-1949-07	347.377	2744.91	3092.28
TCGA-MP-A4SY-01A-21R-A24X-07	601.602	940.572	1542.17
TCGA-50-5944-01A-11R-1755-07	789.469	1017.31	1806.78
TCGA-05-4417-01A-22R-1858-07	1415.76	2132.84	3548.61
TCGA-78-7166-01A-12R-2066-07	-905.705	787.107	-118.598
TCGA-05-5428-01A-01R-1628-07	347.145	1320.3	1667.44
TCGA-44-5643-01A-01R-1628-07	-992.863	1072.8	79.9414
TCGA-97-A4M7-01A-11R-A24X-07	482.411	2241.64	2724.05
TCGA-05-4426-01A-01R-1206-07	-345.331	1237.08	891.747
TCGA-55-8089-01A-11R-2241-07	644.736	2917.83	3562.56
TCGA-86-8073-01A-11R-2241-07	438.52	1093.18	1531.7
TCGA-44-6777-01A-11R-1858-07	1991.4	2652.9	4644.3
TCGA-44-2659-01A-01R-0946-07	757.315	1857.95	2615.26
TCGA-78-7143-01A-11R-2039-07	-689.029	1311.99	622.963
TCGA-53-7626-01A-12R-2066-07	802.113	2529.09	3331.2
TCGA-55-7726-01A-11R-2170-07	1103.65	1102.03	2205.68
TCGA-55-8619-01A-11R-2403-07	707.851	2633.65	3341.5
TCGA-91-A4BD-01A-11R-A24H-07	-492.962	1976.57	1483.61
TCGA-55-8207-01A-11R-2241-07	1064.32	1716.34	2780.66
TCGA-78-7158-01A-11R-2039-07	-641.769	548.426	-93.3426
TCGA-MP-A4T7-01A-11R-A24X-07	-532.129	1302.95	770.822
TCGA-44-7660-01A-11R-2066-07	-647.383	784.262	136.879
TCGA-95-7944-01A-11R-2187-07	164.755	2287.02	2451.78
TCGA-78-7539-01A-11R-2066-07	-111.026	2086.93	1975.9
TCGA-53-7813-01A-11R-2170-07	-854.499	926.037	71.5382
TCGA-91-6840-01A-11R-1949-07	-221.653	1247.12	1025.47
TCGA-NJ-A4YI-01A-11R-A262-07	159.171	1338.98	1498.15
TCGA-97-A4M0-01A-11R-A24X-07	-245.147	2077.38	1832.23
TCGA-95-7948-01A-11R-2187-07	-392.983	638.049	245.065
TCGA-55-6979-01A-11R-1949-07	1081.93	2795.02	3876.94
TCGA-55-7284-01B-11R-2241-07	423.786	1713.52	2137.3
TCGA-78-7542-01A-21R-2066-07	-1241.17	867.513	-373.66
TCGA-55-8514-01A-11R-2403-07	-326.635	1121.83	795.195
TCGA-49-6742-01A-11R-1858-07	-832.854	269.021	-563.833
TCGA-69-8255-01A-11R-2287-07	-824.02	1900.34	1076.32
TCGA-99-8032-01A-11R-2241-07	578.499	957.62	1536.12
TCGA-49-AAR2-01A-11R-A39D-07	-645.023	1391.63	746.607
TCGA-97-A4M5-01A-11R-A24X-07	604.05	1719.8	2323.85
TCGA-55-7283-01A-11R-2039-07	-138.3	1362.89	1224.59
TCGA-97-A4M3-01A-11R-A24X-07	43.9309	424.942	468.873
TCGA-91-6848-01A-11R-1949-07	1053.61	2095.39	3148.99
TCGA-55-1596-01A-01R-0946-07	-582.252	730.884	148.632
TCGA-97-A4M6-01A-11R-A24X-07	443.748	2246.96	2690.71
TCGA-67-6217-01A-11R-1755-07	194.067	1830.84	2024.91
TCGA-05-4418-01A-01R-1206-07	93.6045	1797.64	1891.24
TCGA-55-7576-01A-11R-2066-07	338.568	1389.79	1728.36
TCGA-L9-A8F4-01A-11R-A39D-07	145.74	2070.02	2215.76
TCGA-L9-A443-01A-12R-A24H-07	284.189	1106.46	1390.64
TCGA-73-4677-01A-01R-1206-07	-232.226	1168.89	936.667
TCGA-50-6591-01A-11R-1755-07	-991.338	-938.938	-1930.28
TCGA-55-7815-01A-11R-2170-07	1010.24	1739.23	2749.47
TCGA-93-8067-01A-11R-2287-07	-532.686	622.41	89.7242
TCGA-99-8033-01A-11R-2241-07	-171.337	1656.2	1484.87
TCGA-78-8660-01A-11R-2403-07	35.4254	2185.86	2221.29
TCGA-49-6743-01A-11R-1858-07	493.476	1252.19	1745.67
TCGA-49-6761-01A-31R-1949-07	-27.0949	1652.61	1625.51
TCGA-78-8655-01A-11R-2403-07	209.206	1811.15	2020.35
TCGA-78-7535-01A-11R-2066-07	-29.9493	1666.44	1636.49
TCGA-55-6972-01A-11R-1949-07	-1754.74	-409.112	-2163.85
TCGA-91-A4BC-01A-11R-A24H-07	1005.81	2621.32	3627.13
TCGA-38-6178-01A-11R-1755-07	433.803	934.987	1368.79
TCGA-78-8640-01A-11R-2403-07	-718.703	1136.23	417.53
TCGA-95-A4VK-01A-11R-A262-07	-412.141	1340.46	928.319
TCGA-49-4506-01A-01R-1206-07	-136.44	1832.72	1696.28
TCGA-69-7978-01A-11R-2187-07	1014.49	2677.88	3692.37
TCGA-86-8056-01A-11R-2241-07	68.9648	1379.79	1448.76
TCGA-44-2662-01A-01R-A278-07	754.606	1839.55	2594.15
TCGA-L9-A444-01A-21R-A24H-07	666.958	2719.97	3386.93
TCGA-49-4487-01A-21R-1858-07	668.805	2275.01	2943.82
TCGA-62-A46Y-01A-11R-A24H-07	-149.417	2034.02	1884.6
TCGA-55-8511-01A-11R-2403-07	684.119	1916.48	2600.6
TCGA-86-7953-01A-11R-2187-07	177.058	1849.72	2026.78
TCGA-J2-8194-01A-11R-2241-07	300.431	1190.6	1491.03
TCGA-62-8394-01A-11R-2326-07	-302.465	969.228	666.763
TCGA-49-4507-01A-01R-1206-07	-173.394	1974.78	1801.38
TCGA-86-8075-01A-11R-2241-07	1227.51	1381.94	2609.45
TCGA-49-4486-01A-01R-1206-07	-1291.24	205.014	-1086.22
TCGA-73-A9RS-01A-11R-A41B-07	-958.745	437.823	-520.922
TCGA-55-6986-01A-11R-1949-07	-224.72	1346.22	1121.5
TCGA-38-4632-01A-01R-1755-07	317.383	2013.32	2330.7
TCGA-35-5375-01A-01R-1628-07	78.4851	1585.06	1663.54
TCGA-05-4396-01A-21R-1858-07	-575.358	299.705	-275.653
TCGA-44-7672-01A-11R-2066-07	1141.59	2525.02	3666.61
TCGA-50-6595-01A-12R-1858-07	1174.2	1678.61	2852.81
TCGA-99-7458-01A-11R-2039-07	873.042	2133.62	3006.66
TCGA-49-AARN-01A-21R-A41B-07	-171.586	1194.26	1022.68
TCGA-97-7553-01A-21R-2039-07	931.313	2857.56	3788.87
TCGA-50-5941-01A-11R-1755-07	713.309	2597.99	3311.3
TCGA-64-1677-01A-01R-0946-07	-630.128	1463.02	832.889
TCGA-55-6983-01A-11R-1949-07	511.72	1902.67	2414.39
TCGA-49-4510-01A-01R-1206-07	-199.907	730.771	530.864
TCGA-64-5779-01A-01R-1628-07	394.144	1313.44	1707.59
TCGA-50-6593-01A-11R-1755-07	895.427	1578.08	2473.51
TCGA-62-8395-01A-11R-2326-07	392.334	738.464	1130.8
TCGA-67-3773-01A-01R-0946-07	644.555	2082.9	2727.46
TCGA-86-A4P7-01A-11R-A24X-07	623.35	2083.43	2706.78
TCGA-86-8669-01A-11R-2403-07	-250.468	1359.6	1109.13
TCGA-97-8171-01A-11R-2287-07	-1094.21	34.5735	-1059.64
TCGA-86-7713-01A-11R-2066-07	-982.37	-41.5014	-1023.87
TCGA-55-8204-01A-11R-2241-07	46.9844	1380.4	1427.38
TCGA-05-4405-01A-21R-1858-07	944.9	1299.66	2244.56
TCGA-55-8615-01A-11R-2403-07	-647.264	257.541	-389.723
TCGA-55-7728-01A-11R-2187-07	-103.431	2748.1	2644.67
TCGA-95-8494-01A-11R-2326-07	-369.116	1359.13	990.017
TCGA-69-7760-01A-11R-2170-07	-550.084	34.2009	-515.883
TCGA-62-A46S-01A-11R-A24H-07	-292.377	1202.4	910.021
TCGA-69-8453-01A-12R-2326-07	583.586	2601.86	3185.45
TCGA-44-6147-01A-11R-A278-07	702.632	1258.89	1961.52
TCGA-38-4629-01A-02R-1206-07	1040.75	2291.28	3332.03
TCGA-93-7347-01A-11R-2187-07	997.721	2614.36	3612.09
TCGA-05-4434-01A-01R-1206-07	731.866	2352.71	3084.58
TCGA-91-6849-01A-11R-1949-07	138.914	1789.37	1928.29
TCGA-62-A472-01A-11R-A24H-07	-493.012	1484.99	991.978
TCGA-78-7149-01A-11R-2039-07	-89.5503	411.242	321.692
TCGA-55-A57B-01A-12R-A39D-07	375.11	1502.35	1877.46
TCGA-86-8074-01A-11R-2241-07	750.85	1430.33	2181.18
TCGA-55-7724-01A-11R-2170-07	799.833	2030.41	2830.24
TCGA-55-8506-01A-11R-2403-07	62.9826	1295.49	1358.48
TCGA-86-8359-01A-11R-2326-07	-150.858	1712.75	1561.89
TCGA-05-4397-01A-01R-1206-07	-536.249	955.148	418.898
TCGA-78-7160-01A-11R-2039-07	715.18	2113.83	2829.01
TCGA-55-7913-01B-11R-2241-07	-1361.87	265.989	-1095.88
TCGA-55-7574-01A-11R-2039-07	1118.29	2475.13	3593.43
TCGA-L9-A7SV-01A-11R-A39D-07	-948.742	213.284	-735.459
TCGA-44-6779-01A-11R-1858-07	732.531	2355.35	3087.88
TCGA-NJ-A4YP-01A-11R-A262-07	836.974	1218.65	2055.62
TCGA-93-A4JO-01A-21R-A24X-07	458.714	2432.01	2890.72
TCGA-55-8092-01A-11R-2241-07	269.212	2037.33	2306.54
TCGA-55-1592-01A-01R-0946-07	69.5643	1209.72	1279.29
TCGA-44-7667-01A-31R-2066-07	-465.89	295.769	-170.121
TCGA-97-A4M2-01A-12R-A24X-07	451.047	2564.28	3015.32
TCGA-NJ-A4YF-01A-12R-A262-07	-676.475	410.334	-266.141
TCGA-55-1594-01A-01R-0946-07	-424.944	997.882	572.938
TCGA-67-3774-01A-01R-0946-07	202.463	1733.41	1935.88
TCGA-73-7499-01A-11R-2187-07	184.327	2148.6	2332.92
TCGA-55-8096-01A-11R-2241-07	1007.69	1694.62	2702.31
TCGA-49-AAR4-01A-12R-A41B-07	100.052	2390.27	2490.33
TCGA-55-6978-01A-11R-1949-07	1496.54	2607.47	4104.02
TCGA-55-7727-01A-11R-2170-07	-242.899	1576.66	1333.76
TCGA-55-6982-01A-11R-1949-07	970.994	1588.26	2559.25
TCGA-55-6985-01A-11R-1949-07	652.05	1949.54	2601.59
TCGA-MN-A4N4-01A-12R-A24X-07	651.379	1029.43	1680.81
TCGA-MN-A4N1-01A-11R-A24X-07	-567.215	256.941	-310.274
TCGA-44-7671-01A-11R-2066-07	164.714	281.342	446.055
TCGA-4B-A93V-01A-11R-A39D-07	-802.188	986.832	184.644
TCGA-55-7910-01A-11R-2170-07	-417.548	543.366	125.818
TCGA-78-7154-01A-11R-2039-07	-373.954	452.508	78.5541
TCGA-MP-A4TF-01A-11R-A262-07	-1113.14	760.802	-352.341
TCGA-62-A46O-01A-11R-A24H-07	-1579.8	-770.869	-2350.67
TCGA-64-5774-01A-01R-1628-07	-573.048	73.9278	-499.12
TCGA-55-A492-01A-11R-A24H-07	-554.822	723.993	169.171
TCGA-86-A4D0-01A-11R-A24H-07	-1043.56	365.923	-677.64
TCGA-MP-A4TK-01A-11R-A24X-07	1330.61	1996.24	3326.85
TCGA-91-8497-01A-11R-2403-07	575.073	2138.31	2713.39
TCGA-50-6594-01A-11R-1755-07	-151.453	897.016	745.563
TCGA-44-8117-01A-11R-2241-07	267.848	821.113	1088.96
TCGA-05-5423-01A-01R-1628-07	309.805	2245.34	2555.14
TCGA-62-8398-01A-11R-2326-07	-105.171	1269.18	1164.01
TCGA-44-7659-01A-11R-2066-07	-454.973	1139.58	684.603
TCGA-44-6148-01A-11R-1755-07	504.551	1289.19	1793.74
TCGA-64-5815-01A-01R-1628-07	1550.18	1927.94	3478.12
TCGA-44-3917-01A-01R-A278-07	368.215	1355.6	1723.82
TCGA-55-6968-01A-11R-1949-07	-24.8029	1651.23	1626.43
TCGA-35-3615-01A-01R-0946-07	-150.322	977.267	826.946
TCGA-97-8552-01A-11R-2403-07	123.666	1938.44	2062.11
TCGA-44-2655-01A-01R-0946-07	-142.839	1447.08	1304.24
TCGA-50-6597-01A-11R-1858-07	-257.537	1694.77	1437.23
TCGA-50-8460-01A-11R-2326-07	314.118	2000.08	2314.2
TCGA-86-7955-01A-11R-2187-07	-1685.31	-499.944	-2185.25
TCGA-50-5055-01A-01R-1628-07	1377.25	2947.76	4325.01
TCGA-55-6980-01A-11R-1949-07	846.2	2077.95	2924.15
TCGA-50-5049-01A-01R-1628-07	1722.6	3093.42	4816.02
TCGA-44-A47G-01A-21R-A24H-07	924.017	2617.95	3541.97
TCGA-05-4390-01A-02R-1755-07	236.487	686.134	922.621
TCGA-91-8496-01A-11R-2403-07	209.119	2194.96	2404.08
TCGA-73-4658-01A-01R-1755-07	1439.05	2328.06	3767.11
TCGA-05-5715-01A-01R-1628-07	608.101	1392.33	2000.43
TCGA-69-7763-01A-11R-2170-07	763.236	1113.69	1876.92
TCGA-91-7771-01A-11R-2170-07	783.287	2192.48	2975.77
TCGA-05-4403-01A-01R-1206-07	283.338	1792.57	2075.91
TCGA-71-8520-01A-11R-2403-07	513.443	839.787	1353.23
TCGA-78-7155-01A-11R-2039-07	-1167.27	-170.677	-1337.94
TCGA-64-5781-01A-01R-1628-07	286.363	1819.68	2106.04
TCGA-J2-A4AG-01A-11R-A24H-07	503.152	1974.3	2477.45
TCGA-97-8547-01A-11R-2403-07	1014.14	1340.87	2355.01
TCGA-86-7954-01A-11R-2187-07	476.375	2226.91	2703.28
TCGA-78-8648-01A-11R-2403-07	1990.47	2897.05	4887.52
TCGA-38-4625-01A-01R-1206-07	61.2365	1567.29	1628.53
TCGA-49-AAR9-01A-21R-A41B-07	-857.833	8.84283	-848.99
TCGA-73-4659-01A-01R-1206-07	551.327	1185.54	1736.86
TCGA-86-8585-01A-11R-2403-07	18.0172	2160.64	2178.66
TCGA-78-7537-01A-11R-2066-07	106.989	814.622	921.611
TCGA-55-8097-01A-11R-2241-07	93.2325	1240.46	1333.7
TCGA-86-8673-01A-11R-2403-07	52.5349	1112.28	1164.81
TCGA-05-5420-01A-01R-1628-07	761.709	2908.07	3669.77
TCGA-MP-A4TH-01A-31R-A262-07	193.039	2270.97	2464.01
TCGA-L4-A4E6-01A-11R-A24H-07	1058.26	2740.68	3798.94
TCGA-50-5946-01A-11R-1755-07	-1007.86	-106.96	-1114.82
TCGA-44-2661-01A-01R-1107-07	1133.23	2910.65	4043.89
TCGA-55-7907-01A-11R-2170-07	352.781	1692.93	2045.71
TCGA-05-4398-01A-01R-1206-07	502.624	1984.33	2486.96
TCGA-78-7153-01A-11R-2039-07	-595.659	581.304	-14.3554
TCGA-78-7148-01A-11R-2039-07	-350.069	973.043	622.974
TCGA-62-8399-01A-21R-2326-07	69.4383	707.759	777.197
TCGA-78-7633-01A-11R-2066-07	-469.902	129.175	-340.727
TCGA-55-8302-01A-11R-2326-07	-309.078	1354.68	1045.6
TCGA-62-A46P-01A-11R-A24H-07	-448.36	570.662	122.301
TCGA-MP-A4T4-01A-11R-A262-07	845.362	2451.24	3296.6
TCGA-78-7146-01A-11R-2039-07	-580.991	751.137	170.146
TCGA-50-5045-01A-01R-1628-07	1511.99	2704.61	4216.6
TCGA-86-A456-01A-11R-A24H-07	321.203	1767.12	2088.33
TCGA-49-6745-01A-11R-1858-07	784.792	2050.43	2835.22
TCGA-86-8668-01A-11R-2403-07	827.583	1638	2465.58
TCGA-55-6971-01A-11R-1949-07	685.842	2692.39	3378.23
TCGA-86-A4JF-01A-11R-A24X-07	-207.887	1660	1452.12
TCGA-55-8616-01A-11R-2403-07	-213.546	867.858	654.313
TCGA-78-7540-01A-11R-2066-07	-714.925	950.72	235.795
TCGA-95-A4VP-01A-21R-A262-07	270.355	1634.98	1905.33
TCGA-55-6970-01A-11R-1949-07	86.8672	1710.97	1797.84
TCGA-44-3396-01A-01R-1206-07	1257.11	2367.58	3624.69
TCGA-50-5072-01A-21R-1858-07	13.114	659.673	672.787
TCGA-MP-A4T8-01A-11R-A24X-07	16.589	257.586	274.175
TCGA-55-6987-01A-11R-1949-07	683.88	2964.94	3648.82
TCGA-44-6775-01A-11R-A278-07	1424.3	1725.47	3149.77
TCGA-49-4512-01A-21R-1858-07	869.829	1429.46	2299.29
TCGA-44-A4SU-01A-11R-A24X-07	-105.838	1142.8	1036.97
TCGA-97-8175-01A-11R-2287-07	-134.165	1670.58	1536.41
TCGA-50-5942-01A-21R-1755-07	122.976	1063.1	1186.08
TCGA-78-7147-01A-11R-2039-07	-837.648	1001.64	163.989
TCGA-50-8457-01A-11R-2326-07	779.718	2241.28	3021
TCGA-78-7162-01A-21R-2066-07	397.787	1653.1	2050.89
TCGA-86-8278-01A-11R-2287-07	525.431	1330.21	1855.64
TCGA-73-4662-01A-01R-1206-07	203.149	1901.48	2104.63
TCGA-86-8055-01A-11R-2241-07	1318.08	1476.71	2794.78
TCGA-78-7161-01A-11R-2039-07	-315.299	-3.53053	-318.829
TCGA-86-7711-01A-11R-2066-07	686.148	1681.45	2367.6
TCGA-49-4501-01A-01R-1206-07	563.52	1754.49	2318.01
TCGA-44-6774-01A-21R-1858-07	1942.37	1522.54	3464.91
TCGA-78-7152-01A-11R-2039-07	-64.0916	1545.32	1481.23
TCGA-64-1681-01A-11R-2066-07	299.872	1491.32	1791.19
TCGA-38-4627-01A-01R-1206-07	2097.28	1967.6	4064.87
TCGA-MP-A4TE-01A-22R-A466-07	-1108.47	-232.783	-1341.25
TCGA-44-8120-01A-11R-2241-07	553.908	1125.69	1679.6
TCGA-69-7974-01A-11R-2187-07	564.924	2069.25	2634.17
TCGA-86-8672-01A-21R-2403-07	563.583	1910.89	2474.47
TCGA-44-A479-01A-31R-A24H-07	993.944	2605.24	3599.19
TCGA-73-4666-01A-01R-1206-07	87.4867	2283.73	2371.22
TCGA-69-7973-01A-11R-2187-07	-94.8166	442.723	347.906
TCGA-53-A4EZ-01A-12R-A24X-07	-964.139	392.525	-571.613
TCGA-05-4420-01A-01R-1206-07	-216.119	417.624	201.506
TCGA-44-3919-01A-02R-1107-07	581.371	2176.17	2757.54
TCGA-05-4430-01A-02R-1206-07	1210.32	1855.63	3065.95
TCGA-97-8179-01A-11R-2287-07	0.0646999	749.126	749.19
TCGA-93-A4JN-01A-11R-A24X-07	268.914	1305.87	1574.79
TCGA-05-4425-01A-01R-1755-07	592.247	2067.32	2659.57
TCGA-55-8621-01A-11R-2403-07	1098.13	2602.14	3700.27
TCGA-49-4490-01A-21R-1858-07	223.779	1010.57	1234.35
TCGA-55-7911-01A-11R-2170-07	-104.014	2154.74	2050.73
TCGA-05-4422-01A-01R-1206-07	-514.439	1992.7	1478.26
TCGA-78-7167-01A-11R-2066-07	-629.266	84.1989	-545.067
TCGA-55-8513-01A-11R-2403-07	607.601	2246.3	2853.9
TCGA-38-4626-01A-01R-1206-07	1151.09	2304.49	3455.58
TCGA-91-6830-01A-11R-1949-07	812.847	1720.9	2533.75
TCGA-44-7661-01A-11R-2066-07	964.649	2164.69	3129.33
TCGA-73-4668-01A-01R-1206-07	130.54	679.226	809.766
TCGA-49-AAR3-01A-11R-A41B-07	745.222	2496.11	3241.33
TCGA-50-5932-01A-11R-1755-07	-530.867	477.903	-52.9643
TCGA-86-7714-01A-12R-2170-07	77.887	1340.02	1417.9
TCGA-97-7941-01A-11R-2187-07	166.377	1297.11	1463.48
TCGA-95-A4VN-01A-11R-A262-07	292.709	2260.41	2553.12
TCGA-67-4679-01B-01R-1755-07	570.62	1690	2260.62
TCGA-05-4424-01A-22R-1858-07	649.78	1648.39	2298.17
TCGA-62-A46V-01A-11R-A24H-07	241.232	749.416	990.648
TCGA-49-AAR0-01A-21R-A39D-07	22.4686	1810.91	1833.38
TCGA-44-2656-01A-02R-A278-07	912.156	2306.72	3218.88
TCGA-91-6828-01A-11R-1858-07	613.716	2104.88	2718.59
TCGA-73-7498-01A-12R-2187-07	372.84	1274.39	1647.23
TCGA-55-8505-01A-11R-2403-07	247.156	257.648	504.804
TCGA-86-8279-01A-11R-2287-07	340.054	603.872	943.926
TCGA-78-7163-01A-12R-2066-07	-1718.32	250.96	-1467.36
TCGA-49-AARQ-01A-11R-A41B-07	-941.185	1237.09	295.9
TCGA-NJ-A55O-01A-11R-A262-07	-145.271	1429.28	1284
TCGA-50-5044-01A-21R-1858-07	297.274	1573.29	1870.56
TCGA-91-6829-01A-21R-1858-07	1171.1	792.881	1963.99
TCGA-69-8253-01A-11R-2287-07	-505.354	930.723	425.369
TCGA-J2-A4AE-01A-21R-A24H-07	-441.722	1645.89	1204.17
TCGA-50-6673-01A-11R-1949-07	381.365	1109.22	1490.59
TCGA-55-7227-01A-11R-2039-07	845.559	2062.48	2908.03
TCGA-MP-A4TD-01A-32R-A262-07	815.945	1386.01	2201.96
TCGA-44-5645-01A-01R-A278-07	225.16	1863.58	2088.74
TCGA-NJ-A4YQ-01A-11R-A262-07	42.8658	2496.85	2539.72
TCGA-MN-A4N5-01A-11R-A24X-07	-526.279	1478.81	952.53
TCGA-55-6543-01A-11R-1755-07	174.829	1477.68	1652.51
TCGA-49-AARE-01A-11R-A41B-07	-82.8115	1106.14	1023.33
TCGA-86-7701-01A-11R-2170-07	658.036	2106.48	2764.52
TCGA-55-8091-01A-11R-2241-07	1099.94	1924.4	3024.34
