# Supplementary material for: Development of an IFNγ response‐related signature for predicting the survival of cutaneous melanoma
Source: Cancer Med. 2020 Sep 9;9(21):8186–201. doi: 10.1002/cam4.3438 (PMC7643661; doi:10.1002/cam4.3438)
Supplement: Supplementary file 12 — Supplementary Material [file CAM4-9-8186-s012.xlsx]

## Sheet: Sheet1
ID	StromalScore	ImmuneScore	ESTIMATEScore
TCGA-43-6771-01A-11R-1820-07	245.512	1018.19	1263.7
TCGA-66-2756-01A-01R-0851-07	-516.737	341.573	-175.164
TCGA-MF-A522-01A-11R-A262-07	-1377.3	-107.34	-1484.64
TCGA-22-0944-01A-01R-0692-07	-976.01	-19.791	-995.801
TCGA-60-2703-01A-11R-2045-07	294.49	218.762	513.251
TCGA-46-6025-01A-11R-1820-07	-577.883	241.233	-336.649
TCGA-56-8622-01A-11R-2403-07	216.561	734.16	950.721
TCGA-39-5037-01A-01R-1443-07	-2047.64	-552.974	-2600.61
TCGA-O2-A52Q-01A-11R-A26W-07	254.009	2263.1	2517.11
TCGA-98-A539-01A-31R-A262-07	-276.384	751.743	475.359
TCGA-56-8082-01A-11R-2247-07	-993.539	-131.577	-1125.12
TCGA-21-1072-01A-01R-0692-07	-439.44	138.61	-300.83
TCGA-85-7698-01A-11R-2125-07	470.859	1195.45	1666.31
TCGA-22-1005-01A-01R-0692-07	852.585	2877.29	3729.87
TCGA-60-2716-01A-01R-0851-07	-1464.33	-564.231	-2028.56
TCGA-33-4533-01A-01R-1201-07	-8.46295	24.0622	15.5993
TCGA-39-5016-01A-01R-1443-07	-753.63	1572.62	818.986
TCGA-85-8052-01A-11R-2247-07	-536.65	521.428	-15.222
TCGA-66-2788-01A-01R-0980-07	915.354	1689.33	2604.68
TCGA-43-A474-01A-11R-A24H-07	-573.179	-679.053	-1252.23
TCGA-33-AASJ-01A-11R-A405-07	-1683.78	-97.6048	-1781.38
TCGA-NC-A5HJ-01A-11R-A26W-07	188.636	2403.73	2592.36
TCGA-63-A5MR-01A-31R-A27Q-07	-900.586	494.072	-406.514
TCGA-66-2765-01A-01R-0851-07	129.348	1578.22	1707.56
TCGA-85-8354-01A-31R-2326-07	-1327.49	35.0554	-1292.43
TCGA-77-A5G3-01A-31R-A27Q-07	-618.135	334.944	-283.191
TCGA-85-8071-01A-11R-2247-07	-1084.81	163.93	-920.877
TCGA-98-A53A-01A-11R-A262-07	-1194.71	165.096	-1029.62
TCGA-43-8115-01A-11R-2247-07	1380.15	2118.91	3499.06
TCGA-98-7454-01A-11R-2045-07	1649.62	2521.29	4170.91
TCGA-56-1622-01A-01R-0692-07	-800.75	-247.015	-1047.77
TCGA-85-7697-01A-11R-2125-07	-178.693	952.103	773.41
TCGA-37-3789-01A-01R-0980-07	-184.298	1523.02	1338.72
TCGA-60-2711-01A-01R-0851-07	-968.953	644.014	-324.939
TCGA-39-5027-01A-21R-1820-07	-1822.95	-416.023	-2238.97
TCGA-34-A5IX-01A-12R-A27Q-07	-941.704	686.658	-255.046
TCGA-68-7756-01A-11R-2125-07	-87.365	602.19	514.825
TCGA-96-8169-01A-11R-2296-07	46.1192	1134.31	1180.43
TCGA-39-5035-01A-01R-1443-07	-44.4454	1856.9	1812.46
TCGA-56-7223-01A-11R-2045-07	-1320.18	-1184.16	-2504.34
TCGA-21-1080-01A-01R-0692-07	-719.319	762.867	43.5474
TCGA-18-3414-01A-01R-0980-07	-194.934	1019.09	824.153
TCGA-77-A5GH-01A-11R-A27Q-07	562.13	2255.05	2817.18
TCGA-77-7138-01A-41R-2045-07	-867.913	342.385	-525.528
TCGA-85-A4PA-01A-11R-A24Z-07	157.748	3451.81	3609.56
TCGA-56-8309-01A-11R-2296-07	744.692	2801.81	3546.5
TCGA-NC-A5HF-01A-11R-A26W-07	-1464.48	-495.495	-1959.97
TCGA-85-6560-01A-11R-1820-07	649.687	1389.87	2039.56
TCGA-22-5473-01A-01R-1635-07	-304.907	545.202	240.295
TCGA-34-5927-01A-11R-1820-07	-847.855	-196.382	-1044.24
TCGA-22-4601-01A-01R-1443-07	-727.301	312.255	-415.046
TCGA-77-8009-01A-11R-2187-07	-395.379	214.85	-180.529
TCGA-60-2725-01A-01R-1201-07	793.023	2269.49	3062.51
TCGA-22-1012-01A-01R-0692-07	-394.54	864.814	470.274
TCGA-56-A4ZK-01A-11R-A262-07	-255.304	1489.62	1234.31
TCGA-43-2576-01A-01R-A32Z-07	936.31	1950.49	2886.8
TCGA-98-8021-01A-11R-2247-07	-47.1707	457.919	410.748
TCGA-77-7463-01A-11R-2045-07	-895.763	557.855	-337.908
TCGA-46-3768-01A-01R-0980-07	-604.391	457.128	-147.263
TCGA-33-4532-01A-01R-1201-07	-1416.99	-198.968	-1615.95
TCGA-94-7033-01A-11R-1949-07	-1530.29	279.485	-1250.8
TCGA-LA-A446-01A-21R-A24Z-07	-1233.69	260.092	-973.597
TCGA-77-A5G1-01A-11R-A27Q-07	-19.8873	1361.22	1341.34
TCGA-56-8201-01A-11R-2247-07	1125.75	2597.88	3723.64
TCGA-60-2707-01A-01R-0851-07	545.024	1110.89	1655.92
TCGA-37-4141-01A-02R-1100-07	-182.539	1100.09	917.549
TCGA-85-8288-01A-11R-2296-07	490.071	1002.43	1492.5
TCGA-22-5482-01A-01R-1635-07	-308.024	99.3316	-208.692
TCGA-22-1017-01A-01R-0692-07	-531.666	1269.54	737.877
TCGA-85-A4JC-01A-11R-A24Z-07	228.455	1239.85	1468.3
TCGA-21-1079-01A-01R-0692-07	393.626	557.742	951.368
TCGA-37-4135-01A-01R-1100-07	-448.518	1009.23	560.714
TCGA-39-5040-01A-21R-2125-07	-764.323	212.307	-552.016
TCGA-56-A49D-01A-11R-A24H-07	-301.494	1692.06	1390.57
TCGA-33-4586-01A-01R-1443-07	-567.661	106.692	-460.97
TCGA-56-6545-01A-11R-1820-07	1373.37	1881.94	3255.31
TCGA-34-7107-01A-11R-1949-07	592.438	630.891	1223.33
TCGA-66-2758-01A-02R-0851-07	-185.918	1831.42	1645.51
TCGA-22-5477-01A-01R-1635-07	-845.772	394.62	-451.152
TCGA-22-1016-01A-01R-0692-07	813.681	1681.49	2495.17
TCGA-37-3783-01A-01R-1201-07	416.117	2078.23	2494.35
TCGA-60-2719-01A-01R-0851-07	-721.864	725.715	3.85141
TCGA-77-A5G6-01A-11R-A27Q-07	-1147.29	-17.9214	-1165.21
TCGA-85-A4JB-01A-51R-A262-07	-387.569	296.98	-90.5888
TCGA-22-4591-01A-01R-1201-07	-1003.44	259.286	-744.156
TCGA-21-1071-01A-01R-0692-07	81.3799	916.563	997.943
TCGA-21-1070-01A-01R-0692-07	84.7424	2116.17	2200.92
TCGA-51-4079-01A-01R-1100-07	-74.9945	943.855	868.861
TCGA-85-A50Z-01A-21R-A262-07	-809.47	1184.78	375.305
TCGA-66-2786-01A-01R-0851-07	-36.7885	1459.15	1422.36
TCGA-43-8116-01A-11R-2247-07	-521.997	1053.4	531.399
TCGA-33-4589-01A-01R-1443-07	-198.185	1716.11	1517.92
TCGA-37-4132-01A-01R-1100-07	-64.2721	1534.47	1470.2
TCGA-94-8035-01A-11R-2247-07	-1110.59	165.829	-944.762
TCGA-66-2773-01A-01R-1201-07	6.16096	1601.68	1607.84
TCGA-33-4583-01A-01R-1443-07	-1142.77	724.199	-418.569
TCGA-63-A5MW-01A-11R-A26W-07	264.994	-39.6319	225.362
TCGA-37-5819-01A-01R-1635-07	-467.134	639.949	172.815
TCGA-58-8390-01A-11R-2326-07	261.049	689.113	950.162
TCGA-56-5897-01A-11R-1635-07	1383.22	1937.24	3320.46
TCGA-85-8664-01A-11R-2403-07	-1762.96	-222.279	-1985.24
TCGA-66-2782-01A-01R-0851-07	412.765	1761.96	2174.72
TCGA-66-2742-01A-01R-0980-07	-44.3872	1085.71	1041.32
TCGA-56-8624-01A-11R-2403-07	98.3701	720.708	819.078
TCGA-66-2759-01A-01R-0851-07	40.7025	1380.39	1421.1
TCGA-43-7658-01A-11R-2125-07	-1278.7	1174.99	-103.704
TCGA-77-8008-01A-21R-2187-07	1575.74	1684.27	3260.01
TCGA-18-5592-01A-01R-1635-07	-698.351	300.387	-397.964
TCGA-22-5472-01A-01R-1635-07	-213.49	1098.78	885.294
TCGA-33-AASD-01A-11R-A405-07	-818.291	-43.3717	-861.663
TCGA-21-1076-01A-01R-0692-07	1127.39	2559.26	3686.65
TCGA-34-8456-01A-21R-2326-07	-461.651	532.279	70.6286
TCGA-85-A510-01A-11R-A26W-07	-399.02	1268.08	869.062
TCGA-43-7656-01A-11R-2125-07	176.92	1851.92	2028.84
TCGA-56-A4ZJ-01A-11R-A262-07	1114.13	1834.87	2949
TCGA-85-6561-01A-11R-1820-07	1396.01	1981.12	3377.13
TCGA-56-7579-01A-11R-2045-07	-336.28	478.474	142.195
TCGA-85-A4QQ-01A-41R-A262-07	-1222.49	225.841	-996.649
TCGA-52-7810-01A-11R-2125-07	-679.673	-100.86	-780.533
TCGA-90-7767-01A-11R-2125-07	671.948	1594.12	2266.06
TCGA-22-4605-01A-21R-2125-07	638.165	1345.32	1983.49
TCGA-NK-A5CR-01A-11R-A26W-07	-1310.61	-330.382	-1640.99
TCGA-58-8392-01A-11R-2326-07	-1353.12	-161.976	-1515.1
TCGA-22-5492-01A-01R-1635-07	176.63	1957.85	2134.48
TCGA-60-2695-01A-01R-0851-07	-298.538	929.778	631.24
TCGA-66-2785-01A-01R-0851-07	130.747	2237.76	2368.5
TCGA-22-5485-01A-01R-1635-07	-583.609	434.261	-149.348
TCGA-77-6843-01A-11R-1949-07	-1323.57	-489.763	-1813.33
TCGA-90-7766-01A-21R-2125-07	-820.996	1517.56	696.563
TCGA-37-A5EM-01A-21R-A27Q-07	796.539	1482.96	2279.5
TCGA-60-2712-01A-01R-0851-07	930.261	2505.42	3435.68
TCGA-56-8307-01A-11R-2296-07	-662.627	1473.68	811.055
TCGA-85-A53L-01A-21R-A26W-07	-697.305	300.49	-396.815
TCGA-77-A5G8-01B-11R-A27Q-07	-343.76	765.581	421.821
TCGA-18-3407-01A-01R-0980-07	344.182	863.361	1207.54
TCGA-22-4607-01A-01R-1201-07	154.726	1014.87	1169.59
TCGA-18-3411-01A-01R-0980-07	64.9711	1237.15	1302.12
TCGA-85-8277-01A-11R-2296-07	-704.784	699.23	-5.55448
TCGA-39-5030-01A-01R-1443-07	1076.32	2692.59	3768.91
TCGA-43-7657-01A-31R-2125-07	-151.697	-136.746	-288.443
TCGA-43-6143-01A-11R-1820-07	-225.255	50.068	-175.187
TCGA-77-8144-01A-11R-2247-07	-961.461	426.822	-534.639
TCGA-66-2766-01A-01R-0851-07	-391.162	519.16	127.998
TCGA-56-8304-01A-11R-2326-07	-1118.39	823.729	-294.656
TCGA-66-2777-01A-01R-1201-07	142.315	1549.93	1692.25
TCGA-66-2792-01A-01R-0980-07	-137.349	429.469	292.12
TCGA-85-8072-01A-31R-2247-07	-631.258	941.367	310.108
TCGA-43-5668-01A-01R-1635-07	316.473	2217.56	2534.04
TCGA-NC-A5HP-01A-11R-A26W-07	140.501	-9.0257	131.476
TCGA-22-5474-01A-01R-1635-07	120.284	2073.03	2193.32
TCGA-56-8628-01A-11R-2403-07	652.702	1895.17	2547.88
TCGA-98-A53I-01A-31R-A262-07	-114.038	1674.8	1560.76
TCGA-22-4609-01A-21R-2125-07	771.031	2077.47	2848.5
TCGA-22-5479-01A-31R-1949-07	-271.073	808.094	537.021
TCGA-18-3419-01A-01R-0980-07	-803.878	1344.67	540.792
TCGA-18-5595-01A-01R-1635-07	-1114.1	-409.298	-1523.4
TCGA-90-A4ED-01A-31R-A24Z-07	-90.7685	596.286	505.518
TCGA-46-3769-01A-01R-0980-07	370.401	1710.03	2080.43
TCGA-18-4086-01A-01R-1100-07	314.569	1184.46	1499.03
TCGA-39-5031-01A-01R-1443-07	183.808	1262.57	1446.37
TCGA-66-2800-01A-01R-1201-07	174.514	1449.68	1624.19
TCGA-18-3421-01A-01R-0980-07	-339.802	1330.77	990.965
TCGA-18-3406-01A-01R-0980-07	706.487	1848.43	2554.92
TCGA-63-A5MI-01A-12R-A27Q-07	-1024.63	-284.713	-1309.34
TCGA-58-8393-01A-11R-2326-07	163.779	2122.61	2286.39
TCGA-68-7757-01B-11R-2296-07	431.361	903.84	1335.2
TCGA-51-4080-01A-01R-1100-07	-1072.87	-31.97	-1104.84
TCGA-63-A5MV-01A-21R-A26W-07	364.401	1449.26	1813.66
TCGA-21-5787-01A-01R-1635-07	192.364	1978.93	2171.29
TCGA-85-8481-01A-11R-2326-07	498.164	1147.26	1645.42
TCGA-63-A5MB-01A-11R-A26W-07	-807.095	499.379	-307.717
TCGA-94-A4VJ-01A-11R-A24Z-07	-297.116	721.864	424.748
TCGA-XC-AA0X-01A-32R-A405-07	-7.44781	1626.05	1618.6
TCGA-56-8083-01A-11R-2247-07	-886.382	-887.013	-1773.4
TCGA-60-2721-01A-01R-0851-07	343.471	1813.71	2157.18
TCGA-60-2722-01A-01R-0851-07	-914.15	-32.162	-946.312
TCGA-90-A59Q-01A-11R-A26W-07	402.246	2473.63	2875.87
TCGA-85-8355-01A-11R-2296-07	410.393	2775.18	3185.58
TCGA-68-7755-01A-11R-2125-07	-153.141	-76.2221	-229.363
TCGA-66-2727-01A-01R-0980-07	-263.626	971.401	707.775
TCGA-66-2770-01A-01R-0851-07	419.274	1347.25	1766.52
TCGA-92-8063-01A-11R-2247-07	-90.3716	629.225	538.853
TCGA-96-7544-01A-11R-2045-07	960.439	1297.07	2257.51
TCGA-22-0940-01A-01R-0692-07	412.612	2135.79	2548.41
TCGA-39-5022-01A-21R-1820-07	951.325	2587.21	3538.53
TCGA-33-4547-01A-01R-1201-07	28.9149	883.205	912.119
TCGA-98-A53D-01A-32R-A262-07	1357.98	2267.2	3625.19
TCGA-77-7465-01A-11R-2045-07	-40.5711	1886.56	1845.99
TCGA-33-AAS8-01A-11R-A405-07	-1632.63	-54.6906	-1687.32
TCGA-O2-A52N-01A-11R-A26W-07	-541.413	933.789	392.376
TCGA-56-A4BW-01A-11R-A24H-07	-100.179	859.772	759.592
TCGA-66-2744-01A-01R-0980-07	660.144	2575.63	3235.77
TCGA-68-A59J-01A-21R-A26W-07	-333.618	1292.5	958.883
TCGA-85-A511-01A-21R-A262-07	668.893	1270.17	1939.06
TCGA-85-8479-01A-11R-2326-07	-1089.14	-253.207	-1342.35
TCGA-77-7140-01A-41R-2045-07	-337.274	9.00802	-328.266
TCGA-77-6845-01A-11R-1949-07	-993.106	-554.286	-1547.39
TCGA-85-8070-01A-11R-2247-07	-1850.12	-694.371	-2544.49
TCGA-34-5241-01A-01R-1443-07	878.102	1880.19	2758.3
TCGA-98-A53J-01A-11R-A26W-07	-1104.25	64.1485	-1040.1
TCGA-56-8625-01A-11R-2403-07	1274.57	2687.16	3961.72
TCGA-85-A513-01A-12R-A26W-07	831.162	2558.29	3389.45
TCGA-56-A4BX-01A-11R-A24H-07	-1928.73	-912.379	-2841.1
TCGA-52-7622-01A-11R-2125-07	276.248	1877.82	2154.07
TCGA-21-5786-01A-01R-1635-07	-207.515	483.601	276.086
TCGA-NK-A5CX-01A-11R-A26W-07	82.67	1263.35	1346.02
TCGA-58-8388-01A-11R-2326-07	388.152	1418.06	1806.22
TCGA-37-4130-01A-01R-1100-07	-23.0101	2718.42	2695.41
TCGA-56-7731-01A-11R-2125-07	680.276	1650.96	2331.24
TCGA-66-2763-01A-01R-0851-07	-406.998	856.735	449.737
TCGA-22-1002-01A-01R-0692-07	589.32	1392.83	1982.15
TCGA-60-2697-01A-11R-2125-07	1008.3	2786.18	3794.48
TCGA-98-8022-01A-11R-2247-07	14.4092	1427.59	1442
TCGA-22-5480-01A-01R-1635-07	-2.61586	1841.47	1838.85
TCGA-43-2581-01A-01R-0851-07	810.336	2192.49	3002.82
TCGA-52-7811-01A-11R-2125-07	86.419	1005.01	1091.43
TCGA-21-1078-01A-01R-0692-07	-1639.45	-280.633	-1920.08
TCGA-60-2706-01A-01R-0851-07	-44.6184	1669.74	1625.12
TCGA-66-2795-01A-02R-0980-07	703.063	1398.81	2101.87
TCGA-34-5239-01A-21R-1820-07	1093.88	1908.34	3002.22
TCGA-34-8455-01A-11R-2326-07	-23.9219	591.772	567.851
TCGA-98-8020-01A-11R-2247-07	389.606	1238.53	1628.13
TCGA-77-7337-01A-21R-2045-07	739.482	881.26	1620.74
TCGA-39-5024-01A-21R-1820-07	-917.653	859.7	-57.953
TCGA-22-5483-01A-01R-1820-07	359.208	857.253	1216.46
TCGA-85-7844-01A-11R-2125-07	512.384	893.037	1405.42
TCGA-NC-A5HT-01A-11R-A26W-07	-1176.75	-851.695	-2028.45
TCGA-66-2768-01A-01R-0851-07	-463.922	1431.79	967.864
TCGA-18-3417-01A-01R-1443-07	896.968	985.216	1882.18
TCGA-18-3415-01A-01R-0980-07	294.027	1425.09	1719.12
TCGA-85-8584-01A-11R-2403-07	-146.115	1861.27	1715.15
TCGA-43-6773-01A-41R-1949-07	1231.28	2363.88	3595.17
TCGA-98-A53C-01A-11R-A262-07	1411.08	2905.51	4316.58
TCGA-85-A512-01A-11R-A26W-07	-473.174	290.804	-182.37
TCGA-94-A5I4-01A-11R-A26W-07	-885.379	225.495	-659.884
TCGA-77-8150-01A-11R-2247-07	-428.134	1144.61	716.479
TCGA-85-8582-01A-21R-2403-07	993.005	1047.81	2040.81
TCGA-NC-A5HM-01A-12R-A26W-07	-1206.63	656.312	-550.314
TCGA-92-8065-01A-11R-2247-07	-46.9636	1598.12	1551.16
TCGA-56-8503-01A-11R-2403-07	1365.48	1916.97	3282.45
TCGA-39-5019-01A-01R-1820-07	131.13	1128.28	1259.41
TCGA-77-A5GA-01A-11R-A27Q-07	-870.455	394.271	-476.183
TCGA-56-7822-01A-11R-2125-07	-431.308	622.522	191.215
TCGA-68-8250-01A-11R-2296-07	-219.523	1214.75	995.227
TCGA-94-A5I6-01A-21R-A27Q-07	-514.769	135.624	-379.145
TCGA-39-5034-01A-01R-1443-07	481.65	911.319	1392.97
TCGA-77-8140-01A-11R-2247-07	-1198.88	69.6548	-1129.22
TCGA-56-8629-01A-11R-2403-07	-564.095	369.283	-194.811
TCGA-43-6770-01A-11R-1820-07	92.552	601.811	694.363
TCGA-56-A62T-01A-11R-A405-07	-219.642	628.797	409.155
TCGA-94-8490-01A-11R-2326-07	-1319.82	-420.059	-1739.88
TCGA-66-2778-01A-02R-0851-07	-406.24	1431.14	1024.9
TCGA-85-6798-01A-11R-1949-07	-90.7504	-145.067	-235.817
TCGA-60-2720-01A-01R-0851-07	53.8083	1678.54	1732.35
TCGA-NK-A7XE-01A-12R-A405-07	-1411.76	388.308	-1023.45
TCGA-34-2608-01A-02R-0851-07	1250.73	1966.32	3217.05
TCGA-NC-A5HI-01A-11R-A26W-07	-1423.02	288.6	-1134.42
TCGA-66-2793-01A-01R-1201-07	-1663.29	-669.801	-2333.09
TCGA-58-A46M-01A-11R-A24H-07	-659.74	1161.75	502.007
TCGA-22-4594-01A-01R-1201-07	581.803	1899.18	2480.98
TCGA-58-8387-01A-11R-2296-07	-475.283	1851.91	1376.63
TCGA-22-4596-01A-01R-1201-07	1294.89	2747.51	4042.4
TCGA-77-8007-01A-11R-2187-07	773.018	2103.74	2876.76
TCGA-O2-A5IB-01A-11R-A27Q-07	-1477.45	-843.352	-2320.8
TCGA-43-2578-01A-01R-0851-07	-446.175	787.796	341.622
TCGA-46-3765-01A-01R-0980-07	-35.7437	1112.78	1077.04
TCGA-NK-A5CT-01A-31R-A26W-07	-1250.53	596.838	-653.693
TCGA-NC-A5HH-01A-11R-A26W-07	-1145.38	36.883	-1108.5
TCGA-39-5036-01A-01R-1443-07	-1596.46	449.87	-1146.59
TCGA-85-A4QR-01A-11R-A24Z-07	-2225.43	-760.477	-2985.91
TCGA-60-2713-01A-01R-0851-07	1020.26	1868.16	2888.43
TCGA-NC-A5HN-01A-11R-A26W-07	-1371.85	-103.706	-1475.56
TCGA-92-8064-01A-11R-2247-07	720.969	2277.58	2998.55
TCGA-77-8153-01A-11R-2403-07	-1212.25	-544.246	-1756.49
TCGA-92-7340-01A-21R-2045-07	1235.17	1437.48	2672.65
TCGA-66-2791-01A-01R-0980-07	613.033	2047.6	2660.63
TCGA-68-8251-01A-11R-2296-07	585.73	1287.78	1873.51
TCGA-56-8308-01A-11R-2296-07	-61.2876	804.791	743.504
TCGA-58-8391-01A-11R-2326-07	-1062.46	22.4187	-1040.04
TCGA-34-5231-01A-21R-1820-07	-568.795	760.99	192.195
TCGA-66-2783-01A-01R-1201-07	-72.3022	1019.46	947.157
TCGA-63-A5MJ-01A-11R-A27Q-07	297.483	528.579	826.062
TCGA-O2-A52W-01A-11R-A26W-07	-1223.45	364.994	-858.452
TCGA-60-2723-01A-01R-0851-07	265.862	1603.57	1869.44
TCGA-77-8148-01A-11R-2247-07	-72.5433	447.845	375.302
TCGA-21-1081-01A-01R-0692-07	-44.2428	-10.8766	-55.1194
TCGA-90-6837-01A-11R-1949-07	906.226	1745	2651.22
TCGA-92-7341-01A-31R-2045-07	194.05	470.706	664.756
TCGA-66-2780-01A-01R-0851-07	368.678	1068.81	1437.49
TCGA-66-2794-01A-01R-1201-07	-469.515	1970.63	1501.12
TCGA-21-A5DI-01A-31R-A26W-07	-779.301	65.9707	-713.33
TCGA-18-4083-01A-01R-1100-07	44.2289	668.428	712.657
TCGA-77-8154-01A-11R-2247-07	-936.157	-450.385	-1386.54
TCGA-98-A538-01A-11R-A262-07	-266.23	731.082	464.852
TCGA-66-2755-01A-01R-0851-07	552.72	2379.94	2932.66
TCGA-85-6175-01A-11R-1820-07	1707.7	1941.3	3649
TCGA-58-8386-01A-11R-2296-07	344.194	1517.63	1861.82
TCGA-66-2754-01A-01R-0980-07	-1123.56	-287.359	-1410.92
TCGA-33-A5GW-01A-11R-A27Q-07	-1585.81	-421.66	-2007.47
TCGA-77-7139-01A-11R-2045-07	-528.159	351.46	-176.699
TCGA-56-8305-01A-11R-2296-07	-297.097	235.506	-61.5917
TCGA-66-2737-01A-01R-0980-07	1198.77	1385.34	2584.11
TCGA-77-8143-01A-11R-2247-07	-1258.95	301.623	-957.327
TCGA-85-8580-01A-31R-2403-07	-1171.9	639.529	-532.367
TCGA-NC-A5HO-01A-11R-A26W-07	-953.484	614.854	-338.631
TCGA-18-3410-01A-01R-0980-07	-233.724	1922.73	1689.01
TCGA-56-A4BY-01A-11R-A24H-07	-708.342	414.815	-293.528
TCGA-22-A5C4-01A-12R-A27Q-07	-934.333	312.211	-622.122
TCGA-39-5011-01A-01R-1443-07	22.8643	2424.27	2447.14
TCGA-77-7141-01A-11R-2045-07	-770.635	125.273	-645.361
TCGA-63-A5MG-01A-12R-A27Q-07	-52.2776	1285.67	1233.39
TCGA-85-8276-01A-11R-2296-07	918.522	1788.86	2707.38
TCGA-56-A5DS-01A-11R-A27Q-07	-402.739	1289.37	886.631
TCGA-22-4599-01A-01R-1443-07	190.545	2151.46	2342
TCGA-34-2600-01A-01R-0851-07	-1359.82	45.9847	-1313.84
TCGA-56-7730-01A-11R-2125-07	-1745.78	-652.182	-2397.97
TCGA-77-8145-01A-11R-2247-07	563.376	374.035	937.411
TCGA-66-2734-01A-01R-0980-07	467.047	1556.73	2023.77
TCGA-77-A5FZ-01A-31R-A27Q-07	1565.5	3392.02	4957.51
TCGA-98-A53B-01A-11R-A262-07	-388.631	1029.17	640.535
TCGA-34-5929-01A-11R-1820-07	-403.607	740.992	337.385
TCGA-37-4129-01A-01R-1100-07	-1112.5	-810.687	-1923.19
TCGA-56-8626-01A-11R-2403-07	-217.669	664.764	447.096
TCGA-NC-A5HQ-01A-11R-A26W-07	-963.891	1201.1	237.204
TCGA-21-5783-01A-41R-2187-07	-105.447	-96.9651	-202.412
TCGA-77-8138-01A-11R-2247-07	345.267	1243.95	1589.22
TCGA-63-A5MH-01A-12R-A27Q-07	-727.353	-77.6794	-805.033
TCGA-60-2704-01A-11R-2045-07	1544.11	2174	3718.11
TCGA-56-8623-01A-11R-A28V-07	1166.82	2912.91	4079.73
TCGA-66-2771-01A-01R-0980-07	275.253	2355.11	2630.36
TCGA-60-2708-01A-01R-0851-07	800.073	397.449	1197.52
TCGA-37-4133-01A-01R-1100-07	-243.581	1213.59	970.009
TCGA-NC-A5HK-01A-11R-A26W-07	-1343.5	359.205	-984.298
TCGA-85-7710-01A-11R-2125-07	-668.674	882.637	213.963
TCGA-63-A5MT-01A-21R-A26W-07	276.617	1324.89	1601.51
TCGA-77-8156-01A-11R-2247-07	535.175	2084.6	2619.77
TCGA-66-2753-01A-01R-0980-07	59.1723	891.807	950.98
TCGA-43-6647-01A-11R-1820-07	1377.31	1748.84	3126.15
TCGA-21-5784-01A-01R-1635-07	131.518	1687.81	1819.33
TCGA-39-5028-01A-01R-1443-07	446.321	1353.13	1799.45
TCGA-37-A5EN-01A-21R-A26W-07	-893.698	534.594	-359.104
TCGA-21-1083-01A-01R-0692-07	-63.0074	1173.12	1110.11
TCGA-60-2709-01A-21R-1820-07	1327.62	2371.55	3699.17
TCGA-22-5471-01A-01R-1635-07	-122.044	1676.31	1554.27
TCGA-NC-A5HD-01A-11R-A26W-07	-1259.16	-549.063	-1808.23
TCGA-60-2710-01A-01R-0851-07	205.78	1318.15	1523.93
TCGA-22-5489-01A-01R-1635-07	1145.11	2114.33	3259.44
TCGA-39-5021-01A-01R-1443-07	36.0082	1336.41	1372.42
TCGA-85-8048-01A-11R-2247-07	853.817	2376.3	3230.11
TCGA-51-6867-01A-11R-2045-07	-289.044	696.603	407.559
TCGA-34-5928-01A-11R-1820-07	1138.04	1010.4	2148.44
TCGA-56-7582-01A-11R-2045-07	-242.741	696.362	453.621
TCGA-18-3408-01A-01R-0980-07	96.51	1148.08	1244.59
TCGA-77-8130-01A-11R-2247-07	393.755	317.581	711.336
TCGA-60-2724-01A-01R-0851-07	517.833	562.495	1080.33
TCGA-70-6723-01A-11R-1820-07	-1502.53	-421.771	-1924.31
TCGA-66-2757-01A-01R-0851-07	-162.271	1083.47	921.194
TCGA-85-A4CL-01A-41R-A26W-07	-219.503	1569.74	1350.24
TCGA-77-6844-01A-11R-1949-07	-781.438	608.841	-172.597
TCGA-94-7557-01A-11R-2125-07	-214.717	689.252	474.536
TCGA-63-A5MM-01A-11R-A26W-07	777.437	2077.41	2854.84
TCGA-77-8133-01A-12R-2247-07	-317.49	1752.15	1434.66
TCGA-22-4604-01A-01R-1201-07	1056.28	1773.2	2829.48
TCGA-85-8287-01A-11R-2296-07	1099.87	2008.61	3108.48
TCGA-O2-A52S-01A-11R-A262-07	-930.321	975.795	45.4738
TCGA-34-5240-01A-01R-1443-07	176.058	650.112	826.171
TCGA-66-2781-01A-01R-0851-07	-101.156	854.468	753.311
TCGA-98-8023-01A-11R-2247-07	731.844	1874.07	2605.91
TCGA-33-A4WN-01A-11R-A262-07	-953.741	364.863	-588.878
TCGA-NC-A5HE-01A-11R-A26W-07	315.968	2778.72	3094.69
TCGA-LA-A7SW-01A-11R-A405-07	-659.283	386.862	-272.421
TCGA-63-A5MN-01A-22R-A27Q-07	1073.73	2723.57	3797.3
TCGA-85-A50M-01A-21R-A262-07	-45.8579	516.965	471.107
TCGA-46-6026-01A-11R-1820-07	-1458.07	-203.324	-1661.4
TCGA-77-8128-01A-11R-2247-07	-81.2193	-591.825	-673.044
TCGA-77-8131-01A-11R-2247-07	913.163	2716.2	3629.36
TCGA-63-A5MY-01A-11R-A26W-07	-1969.29	-749.805	-2719.09
TCGA-85-8351-01A-11R-2296-07	-483.035	575.385	92.3502
TCGA-58-A46K-01A-11R-A24H-07	-883.986	343.257	-540.729
TCGA-46-3766-01A-01R-0980-07	1817.93	2524.74	4342.67
TCGA-NC-A5HL-01A-11R-A26W-07	-677.229	1549.71	872.479
TCGA-39-5039-01A-01R-1443-07	620.976	1068.46	1689.43
TCGA-NC-A5HG-01A-11R-A26W-07	-1493.66	-212.064	-1705.72
TCGA-56-7580-01A-11R-2045-07	-569.492	484.803	-84.6888
TCGA-60-2698-01A-01R-0851-07	194.465	1930.21	2124.68
TCGA-66-2767-01A-01R-0851-07	661.108	2574.27	3235.38
TCGA-77-A5GF-01A-21R-A27Q-07	-340.761	618.901	278.14
TCGA-94-7943-01A-11R-2187-07	-693.088	629.159	-63.9291
TCGA-33-6737-01A-11R-1820-07	69.633	1093.5	1163.13
TCGA-56-8504-01A-11R-2403-07	-43.0974	1018.31	975.209
TCGA-J1-A4AH-01A-31R-A24H-07	-1201.32	65.0451	-1136.27
TCGA-43-A475-01A-11R-A24H-07	64.9567	2583.36	2648.32
TCGA-94-8491-01A-11R-2326-07	-631.559	1369.37	737.807
TCGA-85-A5B5-01A-21R-A26W-07	-689.581	17.4356	-672.146
TCGA-34-5236-01A-21R-1820-07	892.948	1083.32	1976.27
TCGA-43-3394-01A-01R-0980-07	-397.362	304.479	-92.8835
TCGA-85-7950-01A-11R-2187-07	577.468	1596.1	2173.57
TCGA-66-2787-01A-01R-0980-07	168.538	1507.31	1675.84
TCGA-22-5478-01A-01R-1635-07	172.227	800.387	972.614
TCGA-43-8118-01A-11R-2403-07	-4.72402	1180.74	1176.01
TCGA-18-3412-01A-01R-0980-07	-415.668	729.417	313.749
TCGA-43-A56V-01A-11R-A26W-07	-672.64	407.295	-265.345
TCGA-33-AASI-01A-22R-A405-07	-1014.75	1136.87	122.121
TCGA-33-AASL-01A-11R-A405-07	-1333.1	728.988	-604.116
TCGA-85-8350-01A-11R-2296-07	135.299	993.666	1128.96
TCGA-O2-A52V-01A-31R-A262-07	-203.936	1020.14	816.208
TCGA-96-A4JL-01A-11R-A24Z-07	397.798	2495.11	2892.91
TCGA-22-5491-01A-01R-1635-07	-1288.31	378.425	-909.888
TCGA-77-8139-01A-11R-2247-07	-21.1436	613.075	591.932
TCGA-90-7769-01A-11R-2125-07	-1098.28	-277.741	-1376.02
TCGA-66-2789-01A-01R-0980-07	566.669	935.918	1502.59
TCGA-56-5898-01A-11R-1635-07	56.7522	974.722	1031.47
TCGA-52-7809-01A-21R-2125-07	-784.367	195.533	-588.834
TCGA-33-4538-01A-01R-1201-07	-838.516	419.478	-419.038
TCGA-34-8454-01A-11R-2326-07	495.588	2043.47	2539.06
TCGA-43-5670-01A-21R-2125-07	-1141.38	-461.036	-1602.42
TCGA-60-2715-01A-01R-0851-07	1414.29	2252.59	3666.89
TCGA-18-3416-01A-01R-0980-07	-400.468	2187.78	1787.31
TCGA-22-1000-01A-01R-A32Z-07	1555.75	2354.71	3910.47
TCGA-63-A5MP-01A-11R-A26W-07	-189.383	1692.9	1503.52
TCGA-21-5782-01A-01R-1635-07	99.1876	820.786	919.973
TCGA-22-4595-01A-01R-1201-07	458.901	1365.58	1824.48
TCGA-37-3792-01A-01R-0980-07	659.78	2762.28	3422.06
TCGA-52-7812-01A-11R-2125-07	-359.995	1721.93	1361.94
TCGA-85-8352-01A-31R-2326-07	-1836.22	-532.58	-2368.8
TCGA-77-8136-01A-11R-2247-07	771.953	2052.69	2824.64
TCGA-37-A5EL-01A-11R-A26W-07	-1642.34	-35.1599	-1677.5
TCGA-22-4613-01A-01R-1443-07	-235.784	1591.58	1355.79
TCGA-33-4582-01A-01R-1443-07	-1121.45	-88.8133	-1210.26
TCGA-NK-A5D1-01A-11R-A26W-07	-1225.65	-206.512	-1432.17
TCGA-77-7335-01A-11R-2045-07	1845.85	2506.02	4351.87
TCGA-98-A53H-01A-12R-A262-07	1147.38	2310.87	3458.25
TCGA-33-AASB-01A-11R-A405-07	-1951.84	-469.914	-2421.76
TCGA-85-8353-01A-21R-2296-07	818.384	1454.15	2272.54
TCGA-21-1075-01A-01R-0692-07	-1217.37	-592.583	-1809.95
TCGA-21-1077-01A-01R-0692-07	-47.0534	947.88	900.827
TCGA-22-1011-01A-01R-0692-07	211.932	1940.6	2152.53
TCGA-66-2790-01A-01R-0980-07	211.844	1176.09	1387.93
TCGA-34-5232-01A-21R-1820-07	-475.863	2128.99	1653.13
TCGA-96-7545-01A-21R-2045-07	509.981	1637.32	2147.3
TCGA-60-2714-01A-01R-0851-07	-70.7622	1479.09	1408.32
TCGA-21-1082-01A-01R-0692-07	92.2296	1344.88	1437.11
TCGA-70-6722-01A-11R-1820-07	692.875	1409.34	2102.21
TCGA-77-7142-01A-11R-2045-07	-206.575	618.214	411.639
TCGA-18-4721-01A-01R-1443-07	661.947	1874.9	2536.85
TCGA-NC-A5HR-01A-21R-A26W-07	-1341.78	121.21	-1220.57
TCGA-77-A5G7-01B-11R-A27Q-07	-1422.48	-65.7566	-1488.24
TCGA-85-7843-01A-11R-2125-07	253.075	852.057	1105.13
TCGA-90-7964-01A-21R-2187-07	24.1316	984.05	1008.18
TCGA-96-A4JK-01A-11R-A24Z-07	-379.859	926.93	547.071
TCGA-56-A5DR-01A-11R-A27Q-07	-184.286	599.001	414.715
TCGA-L3-A524-01A-11R-A262-07	-567.267	-21.5533	-588.82
TCGA-56-7221-01A-11R-2045-07	-1259.86	-185.352	-1445.22
TCGA-58-A46L-01A-11R-A24H-07	-72.3293	1056.27	983.937
TCGA-22-5481-01A-31R-1949-07	-639.697	1303.48	663.786
TCGA-56-7222-01A-11R-2045-07	-1164.77	-17.9616	-1182.73
TCGA-56-7823-01B-11R-2247-07	-1130.55	42.533	-1088.01
TCGA-34-2596-01A-01R-0851-07	-197.213	992.602	795.39
TCGA-58-A46J-01A-11R-A24H-07	-361.237	1104.29	743.054
TCGA-33-4566-01A-01R-1443-07	-98.8518	1732.65	1633.8
TCGA-68-A59I-01A-11R-A262-07	417.05	1419.58	1836.63
TCGA-43-3920-01A-01R-0980-07	759.645	1385.78	2145.43
TCGA-77-6842-01A-11R-1949-07	334.724	2269.02	2603.74
TCGA-85-7696-01A-11R-2125-07	-315.148	559.155	244.007
TCGA-85-7699-01A-11R-2125-07	603.198	2038.2	2641.4
TCGA-77-8146-01A-11R-2247-07	-294.846	722.642	427.796
TCGA-77-7338-01A-11R-2045-07	501.595	889.29	1390.88
TCGA-58-A46N-01A-11R-A24H-07	-1384.28	-297.344	-1681.63
TCGA-66-2769-01A-02R-0851-07	902.216	2032.13	2934.35
TCGA-18-3409-01A-01R-0980-07	1440.66	1280.79	2721.45
TCGA-60-2696-01A-01R-0851-07	23.9809	1469.9	1493.88
TCGA-85-A4CN-01A-11R-A24H-07	267.773	639.313	907.086
TCGA-51-4081-01A-01R-1100-07	-158.508	-439.539	-598.047
TCGA-L3-A4E7-01A-11R-A24Z-07	-366.789	1098.22	731.426
TCGA-34-5234-01A-01R-1635-07	1439.72	2407.23	3846.95
TCGA-43-A56U-01A-11R-A26W-07	403.11	2693.64	3096.75
TCGA-33-6738-01A-11R-1949-07	-1098.52	531.512	-567.007
TCGA-96-8170-01A-11R-2296-07	-134.691	1102.09	967.394
TCGA-39-5029-01A-01R-1443-07	-95.9143	1319.9	1223.99
TCGA-90-A4EE-01A-11R-A24Z-07	715.792	2763.48	3479.27
TCGA-63-A5MS-01A-11R-A26W-07	603.047	1782.44	2385.48
TCGA-60-2726-01A-01R-0851-07	-774.655	1106.62	331.962
TCGA-33-4587-01A-11R-2125-07	-905.986	-148.826	-1054.81
TCGA-85-8666-01A-11R-2403-07	500.334	1218.96	1719.29
TCGA-85-8049-01A-11R-2247-07	1083.83	2246.19	3330.02
TCGA-46-3767-01A-01R-0980-07	1592.82	2042.34	3635.16
TCGA-63-A5ML-01A-31R-A27Q-07	-334.181	578.111	243.93
TCGA-22-4593-01A-21R-1820-07	475.59	191.1	666.69
