# Supplementary material for: Development of an IFNγ response‐related signature for predicting the survival of cutaneous melanoma
Source: Cancer Med. 2020 Sep 9;9(21):8186–201. doi: 10.1002/cam4.3438 (PMC7643661; doi:10.1002/cam4.3438)
Supplement: Supplementary file 13 — Supplementary Material [file CAM4-9-8186-s013.xlsx]

## Sheet: Sheet1
ID	StromalScore	ImmuneScore	ESTIMATEScore
TCGA-EJ-5510-01A-01R-1580-07	-517.676	63.0477	-454.628
TCGA-G9-6365-01A-11R-1789-07	0.478297	-234.051	-233.573
TCGA-ZG-A9KY-01A-11R-A41O-07	-730.393	701.205	-29.1881
TCGA-HC-8262-01A-11R-2263-07	-1085.75	-740.226	-1825.97
TCGA-J9-A52C-01A-11R-A26U-07	403.853	700.646	1104.5
TCGA-KK-A8IJ-01A-11R-A352-07	-860.801	-717.701	-1578.5
TCGA-G9-6498-01A-12R-A311-07	-193.405	824.752	631.347
TCGA-XJ-A9DX-01A-11R-A37L-07	-784.457	-515.581	-1300.04
TCGA-HI-7171-01A-12R-2118-07	-636.213	-478.865	-1115.08
TCGA-KC-A4BL-01A-31R-A250-07	-440.024	65.4031	-374.621
TCGA-FC-7961-01A-11R-A29R-07	159.816	-189.787	-29.9714
TCGA-HC-A76X-01A-11R-A33R-07	-1319.99	-1162.03	-2482.02
TCGA-HC-8216-01A-11R-A29R-07	-485.764	158.376	-327.388
TCGA-2A-A8W1-01A-11R-A37L-07	-1671.96	-887.86	-2559.82
TCGA-KK-A7AW-01A-11R-A32O-07	-794.123	720.394	-73.7296
TCGA-EJ-5518-01A-01R-1580-07	202.579	-197.407	5.17244
TCGA-HI-7168-01A-11R-2118-07	105.924	-706.696	-600.772
TCGA-V1-A9OA-01A-11R-A41O-07	-33.8384	-160.19	-194.028
TCGA-EJ-A65E-01A-11R-A29R-07	-1182.58	-698.448	-1881.02
TCGA-J9-A8CN-01A-11R-A352-07	-673.615	-442.485	-1116.1
TCGA-HC-7747-01A-11R-2118-07	-523.361	395.894	-127.467
TCGA-ZG-A9L1-01A-11R-A41O-07	-416.139	-1120.54	-1536.67
TCGA-ZG-A9ND-01A-11R-A41O-07	-1129.43	-641.864	-1771.29
TCGA-EJ-A65G-01A-21R-A29R-07	-1041.96	-895.128	-1937.09
TCGA-CH-5763-01A-11R-1580-07	-69.1652	-126.302	-195.467
TCGA-M7-A724-01A-12R-A32O-07	-1706.5	-1103.95	-2810.45
TCGA-J4-A6G3-01A-11R-A311-07	-379.701	708.574	328.873
TCGA-EJ-A8FP-01A-21R-A36G-07	-373.279	23.3608	-349.918
TCGA-XA-A8JR-01A-11R-A36G-07	-596.892	-390.377	-987.269
TCGA-J4-A83L-01A-11R-A352-07	-506.409	-606.259	-1112.67
TCGA-EJ-5501-01A-01R-1580-07	-881.412	-488.01	-1369.42
TCGA-ZG-A9N3-01A-11R-A41O-07	-1014.72	445.639	-569.078
TCGA-EJ-A7NG-01A-31R-A33R-07	-437.327	-328.583	-765.91
TCGA-J4-AATZ-01A-11R-A41O-07	-1173.05	-687.452	-1860.5
TCGA-VP-A876-01A-11R-A352-07	-1329.78	-970.717	-2300.49
TCGA-ZG-A9LZ-01A-11R-A41O-07	-539.357	91.0728	-448.284
TCGA-EJ-7315-01A-31R-2118-07	203.82	914.168	1117.99
TCGA-EJ-5508-01A-02R-1580-07	-409.784	291.707	-118.077
TCGA-G9-6351-01A-21R-1965-07	-973.106	-807.238	-1780.34
TCGA-HC-7820-01A-11R-2118-07	-1109.2	-719.506	-1828.71
TCGA-XK-AAK1-01A-11R-A41O-07	-1041.98	-352.319	-1394.3
TCGA-HC-7210-01A-11R-2118-07	148.704	239.736	388.439
TCGA-CH-5769-01A-11R-1580-07	-519.358	-253.172	-772.53
TCGA-G9-6361-01A-21R-1965-07	-195.89	-628.054	-823.943
TCGA-YL-A8HO-01A-11R-A36G-07	423.987	986.141	1410.13
TCGA-ZG-A9MC-01A-31R-A41O-07	287.992	1808.44	2096.43
TCGA-J4-A67T-01A-11R-A311-07	-875.87	-207.034	-1082.9
TCGA-CH-5737-01A-11R-1580-07	-1204.35	-731.539	-1935.89
TCGA-CH-5743-01A-21R-1580-07	-691.839	786.125	94.2862
TCGA-EJ-A7NH-01A-12R-A33R-07	-650.29	-540.392	-1190.68
TCGA-KK-A59Y-01A-11R-A26U-07	-1204.89	-700.494	-1905.38
TCGA-G9-6362-01A-11R-1789-07	-571.143	-347.752	-918.895
TCGA-EJ-8472-01A-11R-2403-07	-730.867	-797.987	-1528.85
TCGA-V1-A8WV-01A-11R-A37L-07	-454.427	368.269	-86.158
TCGA-YL-A9WL-01A-11R-A41O-07	-961.86	-1005.4	-1967.26
TCGA-CH-5765-01A-11R-1580-07	-1083.44	-958.464	-2041.91
TCGA-XK-AAIV-01A-11R-A41O-07	217.175	1478.05	1695.22
TCGA-VN-A943-01A-11R-A41O-07	-1925.27	-1341.49	-3266.76
TCGA-YL-A8SH-01B-11R-A37L-07	-670.051	-479.221	-1149.27
TCGA-HC-7742-01A-11R-2118-07	-434.535	-678.405	-1112.94
TCGA-J4-A67N-01A-11R-A30B-07	-869.961	179.516	-690.445
TCGA-X4-A8KQ-01A-12R-A36G-07	-164.916	-1.17046	-166.087
TCGA-G9-6329-01A-13R-1965-07	-344.672	79.1016	-265.571
TCGA-EJ-5507-01A-01R-1580-07	-526.674	-8.47625	-535.151
TCGA-XK-AAIR-01A-11R-A41O-07	-486.839	-7.15217	-493.991
TCGA-CH-5738-01A-11R-1580-07	20.1505	740.87	761.02
TCGA-EJ-7782-01A-11R-2118-07	-488.778	-364.348	-853.126
TCGA-EJ-7785-01A-11R-2118-07	-60.3803	191.467	131.086
TCGA-EJ-A6RC-01A-11R-A32O-07	-20.9306	687.108	666.178
TCGA-XJ-A9DQ-01A-11R-A37L-07	-855.082	-618.304	-1473.39
TCGA-SU-A7E7-01A-22R-A33R-07	-590.011	85.1005	-504.911
TCGA-VN-A88Q-01A-11R-A352-07	-1197.54	-651.339	-1848.88
TCGA-VP-A872-01A-11R-A352-07	-171.995	468.11	296.115
TCGA-J4-A83N-01A-11R-A352-07	-1207.91	-575.916	-1783.82
TCGA-G9-6385-01A-11R-1789-07	-505.653	-485.261	-990.913
TCGA-EJ-A7NN-01A-11R-A33R-07	-482.993	132.683	-350.31
TCGA-HC-7817-01B-11R-A29R-07	180.932	636.702	817.634
TCGA-G9-6336-01A-11R-1789-07	-837.731	-481.565	-1319.3
TCGA-KK-A6E5-01A-11R-A311-07	-555.15	-258.456	-813.606
TCGA-EJ-A6RA-01A-11R-A33R-07	-833.577	-246.058	-1079.64
TCGA-V1-A9O7-01A-21R-A41O-07	183.122	107.04	290.163
TCGA-HC-7738-01A-11R-2118-07	-1149.6	-549.345	-1698.94
TCGA-QU-A6IM-01A-11R-A31N-07	-841.83	550.448	-291.382
TCGA-HC-7819-01A-11R-2118-07	-1352.32	-934.121	-2286.44
TCGA-HC-7077-01A-11R-1965-07	-1405.69	-1065.56	-2471.25
TCGA-G9-6378-01A-11R-1789-07	-142.235	-396.744	-538.978
TCGA-XQ-A8TA-01A-11R-A36G-07	-1809.61	-1476.03	-3285.64
TCGA-G9-6384-01A-11R-1789-07	-346.7	-246.087	-592.787
TCGA-KK-A8I8-01A-11R-A36G-07	-801.019	-455.726	-1256.74
TCGA-HC-A6AO-01A-11R-A30B-07	-942.357	483.586	-458.77
TCGA-VP-A87C-01A-11R-A352-07	508.26	2007.45	2515.71
TCGA-KK-A8IC-01A-11R-A36G-07	-50.489	27.5642	-22.9248
TCGA-EJ-8470-01A-11R-2403-07	-601.876	1330.37	728.491
TCGA-KK-A7B2-01A-12R-A32O-07	-54.8257	1063.29	1008.46
TCGA-EJ-A7NK-01A-12R-A352-07	-845.472	-537.722	-1383.19
TCGA-J4-A83I-01A-11R-A36G-07	-529.059	-204.77	-733.828
TCGA-KK-A6E8-01A-11R-A31N-07	-1041.1	-844.05	-1885.15
TCGA-YL-A8SQ-01B-11R-A37L-07	-468.427	-189.378	-657.806
TCGA-EJ-8469-01A-11R-2403-07	-775.428	-608.983	-1384.41
TCGA-V1-A8WS-01A-11R-A37L-07	-1063.31	-994.146	-2057.45
TCGA-HC-A632-01A-11R-A29R-07	165.694	922.769	1088.46
TCGA-EJ-A8FN-01A-11R-A352-07	-421.022	126.074	-294.948
TCGA-EJ-A65D-01A-11R-A30B-07	-1504.46	-1408.79	-2913.25
TCGA-EJ-A8FU-01A-11R-A36G-07	-126.28	-20.5742	-146.854
TCGA-V1-A9ZR-01A-11R-A41O-07	267.019	700.219	967.238
TCGA-ZG-A9LB-01A-11R-A41O-07	-338.766	363.48	24.7144
TCGA-J4-A67O-01A-11R-A30B-07	-117.711	155.323	37.6126
TCGA-EJ-7781-01A-11R-2118-07	-533.497	-62.6283	-596.126
TCGA-G9-6353-01A-11R-1965-07	-645.892	-722.624	-1368.52
TCGA-EJ-7123-01A-11R-1965-07	-821.341	-692.969	-1514.31
TCGA-G9-6348-01A-11R-1789-07	-130.416	59.8051	-70.6113
TCGA-KK-A59X-01A-11R-A29R-07	-380.742	-407.292	-788.034
TCGA-HC-7233-01A-11R-2118-07	67.9149	656.571	724.486
TCGA-XK-AAJT-01A-11R-A41O-07	-105.116	9.70486	-95.4108
TCGA-V1-A9OF-01A-11R-A41O-07	-1224.53	-560.888	-1785.42
TCGA-G9-6369-01A-21R-1965-07	-750.886	-781.946	-1532.83
TCGA-QU-A6IO-01A-11R-A31N-07	-889.131	251.04	-638.09
TCGA-J4-A6G1-01A-11R-A311-07	99.1579	1985.27	2084.42
TCGA-CH-5741-01A-11R-1580-07	-1283.42	-868.798	-2152.21
TCGA-FC-A4JI-01A-11R-A250-07	-1580.92	-431.648	-2012.57
TCGA-HC-7231-01A-11R-2118-07	-822.886	122.551	-700.334
TCGA-YL-A9WH-01A-11R-A37L-07	-801.765	-567.121	-1368.89
TCGA-EJ-7317-01A-31R-2118-07	-745.783	-888.515	-1634.3
TCGA-VN-A88M-01A-11R-A352-07	-1191.35	-801.667	-1993.02
TCGA-G9-7519-01A-11R-2263-07	-513.161	-574.806	-1087.97
TCGA-M7-A720-01A-12R-A32O-07	-944.654	-407.333	-1351.99
TCGA-EJ-A7NJ-01A-22R-A352-07	-1053.74	-112.734	-1166.47
TCGA-KC-A7F6-01A-11R-A33R-07	-844.912	-387.04	-1231.95
TCGA-EJ-5498-01A-01R-1580-07	146.514	174.398	320.911
TCGA-M7-A722-01A-12R-A36G-07	-1068.12	-427.496	-1495.61
TCGA-WW-A8ZI-01A-11R-A37L-07	-939.676	-411.14	-1350.82
TCGA-HC-A631-01A-11R-A29R-07	-928.797	-870.422	-1799.22
TCGA-G9-6379-01A-11R-A31N-07	-308.426	1037.07	728.645
TCGA-EJ-7792-01A-11R-2118-07	390.496	579.036	969.531
TCGA-CH-5748-01A-11R-1580-07	-1157.13	-697.305	-1854.43
TCGA-XK-AAJU-01A-11R-A41O-07	-886.287	-154.089	-1040.38
TCGA-YL-A9WX-01A-21R-A41O-07	-402.73	228.881	-173.849
TCGA-YL-A8HJ-01A-11R-A36G-07	537.859	503.004	1040.86
TCGA-4L-AA1F-01A-11R-A41O-07	1761.68	1637.38	3399.06
TCGA-V1-A9OQ-01A-11R-A41O-07	-549.439	-162.854	-712.293
TCGA-J4-A83J-01A-11R-A36G-07	-890.212	133.665	-756.546
TCGA-HC-7740-01A-11R-2118-07	-194.923	-4.94357	-199.867
TCGA-J9-A8CK-01A-11R-A352-07	159.464	-258.203	-98.7391
TCGA-CH-5746-01A-11R-1580-07	-1242.35	-906.481	-2148.83
TCGA-EJ-A65M-01A-11R-A29R-07	-570.221	96.0499	-474.172
TCGA-HI-7169-01A-11R-2118-07	-225.624	-440.977	-666.602
TCGA-KC-A4BN-01A-61R-A250-07	-1476.25	-745.94	-2222.19
TCGA-V1-A8ML-01A-11R-A37L-07	-391.035	-657.342	-1048.38
TCGA-KK-A7AV-01A-11R-A32O-07	-286.391	1056.71	770.319
TCGA-HC-8260-01A-11R-2263-07	-582.777	-354.002	-936.779
TCGA-KK-A5A1-01A-11R-A29R-07	-136.309	1.19949	-135.109
TCGA-V1-A8MK-01A-11R-A36G-07	-625.159	-410.035	-1035.19
TCGA-V1-A8MU-01A-11R-A37L-07	-3.36793	448.437	445.069
TCGA-KK-A8I7-01A-21R-A36G-07	-89.8681	293.135	203.267
TCGA-VP-A87H-01A-11R-A352-07	-764.376	-493.478	-1257.85
TCGA-HC-A6AQ-01A-11R-A30B-07	-1003.66	-286.279	-1289.94
TCGA-CH-5766-01A-11R-1580-07	-976.364	-71.7353	-1048.1
TCGA-FC-A5OB-01A-11R-A29R-07	-1168.78	-1015.33	-2184.11
TCGA-EJ-7788-01A-11R-2118-07	-117.167	-296.686	-413.853
TCGA-V1-A9ZI-01A-11R-A41O-07	10.9033	225.594	236.497
TCGA-J9-A52E-01A-11R-A26U-07	411.178	225.058	636.236
TCGA-J4-A67L-01A-11R-A30B-07	-475.901	492.007	16.1061
TCGA-ZG-A8QW-01A-11R-A37L-07	-208.247	389.448	181.201
TCGA-EJ-7797-01A-11R-2263-07	-927.842	-285.415	-1213.26
TCGA-EJ-AB27-01A-11R-A41O-07	-940.762	277.007	-663.755
TCGA-2A-A8VX-01A-11R-A37L-07	-1075.02	-1327.33	-2402.35
TCGA-EJ-7125-01A-11R-1965-07	-412.552	-161.111	-573.662
TCGA-G9-6347-01A-11R-A31N-07	51.0035	888.917	939.921
TCGA-EJ-7328-01A-31R-2118-07	28.2188	859.67	887.889
TCGA-KK-A7AP-01A-12R-A33R-07	-1130.34	-1084.02	-2214.37
TCGA-HC-7232-01A-11R-2118-07	-459.312	-635.276	-1094.59
TCGA-V1-A8MG-01A-11R-A36G-07	-341.419	-137.606	-479.025
TCGA-YL-A8HM-01A-11R-A36G-07	-568.547	420.664	-147.884
TCGA-MG-AAMC-01A-11R-A41O-07	-1253.3	-738.439	-1991.74
TCGA-HC-8266-01A-11R-2263-07	15.4687	1712.92	1728.39
TCGA-M7-A71Y-01A-22R-A32O-07	-648.993	-389.347	-1038.34
TCGA-YL-A9WJ-01A-11R-A37L-07	-175.62	197.224	21.6032
TCGA-KK-A6E3-01A-21R-A30B-07	-181.45	572.932	391.482
TCGA-YL-A8SJ-01B-11R-A37L-07	52.5028	-733.423	-680.92
TCGA-2A-A8VT-01A-11R-A37L-07	-987.99	-557.221	-1545.21
TCGA-YL-A8SA-01A-21R-A37L-07	-1410.24	-816.407	-2226.65
TCGA-KC-A7F3-01A-21R-A33R-07	-917.289	-433.655	-1350.94
TCGA-KK-A6DY-01A-12R-A311-07	-811.504	-22.9769	-834.481
TCGA-HI-7170-01A-11R-2118-07	247.501	339.247	586.748
TCGA-EJ-5503-01A-01R-1580-07	-476.69	26.4307	-450.26
TCGA-V1-A9Z7-01A-11R-A41O-07	365.535	126.04	491.574
TCGA-HC-7211-01A-11R-2118-07	-919.867	-99.0253	-1018.89
TCGA-ZG-A9LM-01A-11R-A41O-07	-90.6813	-17.8995	-108.581
TCGA-QU-A6IL-01A-11R-A31N-07	-1061.92	-230.66	-1292.58
TCGA-KK-A8I6-01A-11R-A36G-07	-1004.57	-460.538	-1465.11
TCGA-HC-A6HX-01A-11R-A31N-07	-605.904	-95.8445	-701.748
TCGA-2A-A8VV-01A-11R-A37L-07	-925.119	-999.764	-1924.88
TCGA-VN-A88I-01A-11R-A352-07	663.41	327.791	991.2
TCGA-YL-A9WI-01A-11R-A37L-07	-720.781	-734.26	-1455.04
TCGA-M7-A721-01A-12R-A32O-07	-621.506	-304.873	-926.379
TCGA-CH-5750-01A-11R-1580-07	-781.383	351.337	-430.046
TCGA-KK-A6E4-01A-11R-A30B-07	-1101.29	-374.999	-1476.29
TCGA-EJ-7314-01A-31R-2118-07	-1275.9	-701.602	-1977.5
TCGA-YL-A9WK-01A-11R-A37L-07	87.8887	133.909	221.798
TCGA-XK-AAJR-01A-11R-A41O-07	-517.063	-557.446	-1074.51
TCGA-KK-A7AU-01A-11R-A32O-07	-1811.09	-1135.42	-2946.51
TCGA-EJ-5516-01A-01R-1580-07	232.32	181.546	413.865
TCGA-G9-6371-01A-11R-1789-07	-1037.28	-739.993	-1777.28
TCGA-EJ-A46H-01A-31R-A26U-07	81.5711	408.615	490.186
TCGA-HC-7821-01A-12R-2118-07	317.559	369.334	686.892
TCGA-HC-8256-01A-11R-2263-07	-1227.75	-629.567	-1857.32
TCGA-V1-A9Z9-01A-21R-A41O-07	-267.224	-379.514	-646.738
TCGA-G9-6342-01A-11R-1965-07	-941.698	-609.861	-1551.56
TCGA-KK-A6E2-01A-11R-A311-07	-1172.32	-538.144	-1710.46
TCGA-VN-A88L-01A-11R-A352-07	-330.812	-688.046	-1018.86
TCGA-XJ-A9DK-01A-11R-A37L-07	-670.964	-232.418	-903.382
TCGA-V1-A8WL-01A-11R-A37L-07	-427.577	289.868	-137.709
TCGA-J9-A52B-01A-11R-A26U-07	-415.143	-73.6533	-488.796
TCGA-HC-7745-01A-11R-2118-07	99.3893	504.373	603.762
TCGA-G9-6363-01A-21R-1789-07	-482.571	-175.344	-657.915
TCGA-G9-A9S7-01A-11R-A41O-07	-1361.82	-500.23	-1862.05
TCGA-HC-A6AS-01A-11R-A30B-07	-16.4084	741.535	725.127
TCGA-EJ-5522-01A-01R-1580-07	-443.812	-29.904	-473.716
TCGA-HC-7230-01A-11R-2118-07	-1265.07	-896.826	-2161.9
TCGA-EJ-7791-01A-11R-2118-07	219.245	-88.582	130.663
TCGA-G9-6354-01A-11R-A311-07	-1272.79	-588.07	-1860.86
TCGA-VP-A878-01A-31R-A352-07	-189.435	4.68808	-184.747
TCGA-G9-7521-01A-11R-2263-07	-14.1621	733.494	719.332
TCGA-EJ-5514-01A-01R-1580-07	130.099	221.84	351.939
TCGA-EJ-5519-01A-01R-1580-07	-539.471	-595.646	-1135.12
TCGA-VN-A88K-01A-11R-A352-07	-255.043	-435.308	-690.351
TCGA-G9-7522-01A-11R-2263-07	-408.725	-259.128	-667.854
TCGA-2A-AAYF-01A-11R-A41O-07	-927.934	-775.634	-1703.57
TCGA-EJ-7789-01A-11R-2118-07	-780.213	-739.333	-1519.55
TCGA-EJ-A8FO-01A-21R-A36G-07	-837.431	-716.337	-1553.77
TCGA-YJ-A8SW-01A-11R-A37L-07	-912.934	-970.327	-1883.26
TCGA-FC-A66V-01A-21R-A30B-07	-861.487	-42.1144	-903.601
TCGA-G9-6338-01A-12R-1965-07	-210.036	-444.747	-654.783
TCGA-V1-A9OY-01A-11R-A41O-07	-455.592	-18.0227	-473.614
TCGA-XJ-A83G-01A-11R-A352-07	-1138.6	-627.762	-1766.36
TCGA-KK-A59Z-01A-12R-A26U-07	159.477	31.0465	190.524
TCGA-HC-A8CY-01A-11R-A36G-07	-889.515	216.364	-673.151
TCGA-G9-6370-01A-11R-1789-07	-329.182	-132.619	-461.801
TCGA-VP-A87K-01A-11R-A352-07	-1234.07	-695.184	-1929.26
TCGA-EJ-5509-01A-01R-1580-07	-186.141	383.03	196.889
TCGA-HC-8259-01A-11R-2263-07	-1243.11	-977.903	-2221.02
TCGA-KK-A8IF-01A-11R-A36G-07	-953.478	-939.991	-1893.47
TCGA-HC-7737-01A-11R-2118-07	-16.7476	503.314	486.566
TCGA-EJ-8474-01A-11R-2403-07	-257.656	-463.358	-721.014
TCGA-G9-6364-01A-21R-1789-07	-128.476	-534.905	-663.381
TCGA-G9-6499-01A-12R-1965-07	-1052.86	-297.511	-1350.37
TCGA-KK-A7B3-01A-11R-A33R-07	-77.7478	466.129	388.381
TCGA-CH-5761-01A-11R-1580-07	-227.12	-558.25	-785.37
TCGA-ZG-A9L6-01A-11R-A41O-07	168.635	142.153	310.788
TCGA-YL-A8HL-01A-11R-A36G-07	-1075.74	-1047.53	-2123.27
TCGA-EJ-7330-01A-11R-2118-07	-322.139	-435.211	-757.35
TCGA-EJ-5497-01A-02R-1580-07	-504.171	-239.675	-743.846
TCGA-HC-7078-01A-11R-2118-07	-532.767	-21.0318	-553.799
TCGA-EJ-5506-01A-01R-1580-07	-965.901	-503.786	-1469.69
TCGA-EJ-8468-01A-21R-2403-07	158.892	339.003	497.895
TCGA-KK-A7B0-01A-11R-A32O-07	-238.004	1040.61	802.607
TCGA-G9-6332-01A-11R-1789-07	-1319.25	-934.571	-2253.82
TCGA-CH-5751-01A-11R-1580-07	120.43	1656.91	1777.34
TCGA-HC-A4ZV-01A-11R-A26U-07	53.1326	515.486	568.619
TCGA-CH-5740-01A-11R-1580-07	-857.547	-269.618	-1127.17
TCGA-HC-A9TE-01A-11R-A41O-07	127.539	1005.67	1133.21
TCGA-G9-A9S0-01A-11R-A41O-07	-870.095	15.8004	-854.295
TCGA-G9-6366-01A-11R-2118-07	-978.952	-712.287	-1691.24
TCGA-V1-A9ZG-01A-11R-A41O-07	-128.332	-242.142	-370.474
TCGA-KK-A8IG-01A-11R-A36G-07	167.776	-101.762	66.0138
TCGA-QU-A6IN-01A-11R-A31N-07	-1390.09	-818.391	-2208.48
TCGA-EJ-A65F-01A-21R-A311-07	-209.91	-162.684	-372.594
TCGA-CH-5791-01A-11R-1580-07	-602.506	-319.318	-921.824
TCGA-YL-A8SI-01A-11R-A41O-07	-115.129	26.4585	-88.6703
TCGA-V1-A8WN-01A-11R-A37L-07	-698.32	-395.986	-1094.31
TCGA-KK-A7AQ-01A-11R-A33R-07	-495.773	-338.758	-834.531
TCGA-J4-A83M-01A-11R-A352-07	-838.728	-290.78	-1129.51
TCGA-TP-A8TV-01A-11R-A41O-07	-1132.02	-904.122	-2036.14
TCGA-HC-7744-01A-11R-2118-07	-1098.73	-794.412	-1893.14
TCGA-2A-A8W3-01A-11R-A37L-07	-680.219	-546.291	-1226.51
TCGA-KK-A8IA-01A-11R-A36G-07	-979.038	-796.092	-1775.13
TCGA-FC-7708-01A-11R-2118-07	67.5231	45.3626	112.886
TCGA-XJ-A83F-01A-11R-A352-07	-752.355	-792.071	-1544.43
TCGA-CH-5767-01A-11R-1789-07	-918.483	-845.273	-1763.76
TCGA-ZG-A8QZ-01A-11R-A37L-07	-2.73241	301.991	299.259
TCGA-EJ-5494-01A-01R-1580-07	-506.662	-94.1632	-600.826
TCGA-G9-7510-01A-11R-2263-07	-103.677	-60.989	-164.666
TCGA-EJ-5527-01A-01R-1580-07	37.5358	123.092	160.628
TCGA-J4-A67Q-01A-21R-A30B-07	60.792	429.106	489.898
TCGA-EJ-7325-01B-11R-A32O-07	-870.476	-496.405	-1366.88
TCGA-VN-A88R-01A-11R-A36G-07	-338.659	-333.303	-671.962
TCGA-XK-AAJP-01A-11R-A41O-07	-685.478	-273.213	-958.691
TCGA-2A-A8VL-01A-21R-A37L-07	-1096.6	-798.174	-1894.78
TCGA-EJ-5496-01A-01R-1580-07	-1268.12	-795.547	-2063.67
TCGA-ZG-A9LY-01A-11R-A41O-07	-278.174	-10.8329	-289.007
TCGA-EJ-5502-01A-01R-1580-07	-395.353	223.635	-171.718
TCGA-J4-A6M7-01A-11R-A31N-07	-864.172	-1015.79	-1879.97
TCGA-CH-5744-01A-11R-1580-07	-871.425	-254.964	-1126.39
TCGA-2A-A8VO-01A-11R-A37L-07	-583.712	-392.923	-976.635
TCGA-CH-5753-01A-11R-1580-07	-1067.83	-220.387	-1288.22
TCGA-HC-A76W-01A-11R-A33R-07	-33.5796	-126.982	-160.562
TCGA-KK-A8I5-01A-11R-A36G-07	-492.964	-550.578	-1043.54
TCGA-EJ-7784-01A-11R-2118-07	-999.842	-577.694	-1577.54
TCGA-V1-A9Z8-01A-11R-A41O-07	113.807	92.1496	205.957
TCGA-EJ-5511-01A-01R-1580-07	-522.54	-756.796	-1279.34
TCGA-HC-A6AL-01A-11R-A30B-07	-459.407	236.57	-222.837
TCGA-HC-7081-01A-11R-1965-07	823.846	425.093	1248.94
TCGA-G9-A9S4-01A-11R-A41O-07	-1327.54	-903.136	-2230.68
TCGA-XK-AAIW-01A-11R-A41O-07	-1310.44	86.2037	-1224.24
TCGA-EJ-7793-01A-31R-2263-07	-1006.16	-799.426	-1805.58
TCGA-HC-8213-01A-11R-A29R-07	-1473.75	-1001.48	-2475.23
TCGA-YL-A8SK-01B-21R-A37L-07	-395.958	-24.0339	-419.992
TCGA-YL-A8HK-01A-11R-A36G-07	-196.558	-76.4513	-273.009
TCGA-EJ-7783-01A-11R-2118-07	-538.963	-245.776	-784.739
TCGA-EJ-A65J-01A-11R-A311-07	-568.97	-445.62	-1014.59
TCGA-XQ-A8TB-01A-11R-A36G-07	-100.601	-506.431	-607.032
TCGA-HC-7213-01A-11R-2118-07	-442.071	-43.1396	-485.211
TCGA-VP-A879-01A-11R-A352-07	-612.42	-859.94	-1472.36
TCGA-HC-A6AN-01A-11R-A30B-07	-583.672	-67.3278	-650.999
TCGA-EJ-A46G-01A-31R-A26U-07	-287.212	-272.292	-559.504
TCGA-VN-A88P-01A-11R-A352-07	-238.093	-259.501	-497.594
TCGA-HC-A8D0-01A-11R-A36G-07	-269.476	198.848	-70.6277
TCGA-ZG-A9L5-01A-12R-A41O-07	-761.311	-595.897	-1357.21
TCGA-TP-A8TT-01A-12R-A41O-07	-168.762	870.418	701.656
TCGA-G9-6339-01A-12R-A311-07	-970.709	-416.622	-1387.33
TCGA-EJ-5526-01A-01R-1580-07	-121.644	-89.0786	-210.723
TCGA-KK-A6E6-01A-11R-A311-07	-190.615	-110.784	-301.399
TCGA-HC-7075-01A-11R-1965-07	-1074.74	-258.379	-1333.12
TCGA-EJ-5515-01A-01R-1580-07	-676.983	-647.229	-1324.21
TCGA-J4-8200-01A-11R-A29R-07	-335.513	-437.532	-773.045
TCGA-EJ-5517-01A-01R-1580-07	-362.74	96.26	-266.48
TCGA-J9-A8CP-01A-11R-A352-07	-216.069	-279.146	-495.215
TCGA-XJ-A83H-01A-11R-A352-07	-1113.34	-431.525	-1544.87
TCGA-H9-A6BY-01A-11R-A30B-07	-1120.77	-1040.08	-2160.85
TCGA-KC-A7FE-01A-12R-A33R-07	24.0919	-232.746	-208.654
TCGA-ZG-A9L0-01A-11R-A41O-07	399.624	767.558	1167.18
TCGA-EJ-5499-01A-01R-1580-07	-593.982	141.283	-452.699
TCGA-CH-5762-01A-11R-1580-07	-313.71	297.316	-16.3944
TCGA-KK-A8IL-01A-11R-A36G-07	-402.851	787.702	384.852
TCGA-CH-5788-01A-11R-1580-07	-912.151	-742.331	-1654.48
TCGA-CH-5752-01A-11R-1580-07	-511.888	-789.153	-1301.04
TCGA-G9-6373-01A-11R-1789-07	-210.105	64.4306	-145.674
TCGA-EJ-7331-01A-11R-2118-07	24.0639	8.48841	32.5524
TCGA-HC-8258-01A-11R-2263-07	-926.885	-163.222	-1090.11
TCGA-EJ-A8FS-01A-11R-A352-07	-1427.79	-779.941	-2207.74
TCGA-J4-A67M-01A-11R-A30B-07	-98.7961	745.009	646.213
TCGA-Y6-A8TL-01A-21R-A37L-07	-654.564	-668.855	-1323.42
TCGA-G9-6343-01A-21R-1965-07	-767.931	-545.987	-1313.92
TCGA-ZG-A8QX-01A-11R-A37L-07	-806.652	-409.805	-1216.46
TCGA-YL-A8SB-01A-31R-A37L-07	-32.3772	-164.739	-197.116
TCGA-V1-A9O5-01A-11R-A41O-07	-507.184	690.953	183.769
TCGA-XK-AAJA-01A-11R-A41O-07	-1140.16	-646.655	-1786.82
TCGA-EJ-5505-01A-01R-1580-07	-1132.08	-674.441	-1806.52
TCGA-G9-6356-01A-11R-1789-07	-213.72	318.775	105.055
TCGA-ZG-A9M4-01A-11R-A41O-07	-697.318	834.009	136.691
TCGA-YL-A8S9-01A-11R-A37L-07	-1546.14	-1284.47	-2830.61
TCGA-EJ-7794-01A-11R-2118-07	-233.695	90.0065	-143.689
TCGA-G9-6367-01A-11R-1789-07	-607.653	-398.685	-1006.34
TCGA-CH-5768-01A-11R-1580-07	-1113.61	-624.486	-1738.09
TCGA-2A-AAYO-01A-11R-A41O-07	-161.488	829.461	667.973
TCGA-KC-A4BV-01A-31R-A26U-07	-14.3374	81.9669	67.6295
TCGA-CH-5794-01A-11R-1580-07	-1126.29	-595.044	-1721.33
TCGA-HC-A8D1-01A-11R-A36G-07	-251.844	-39.513	-291.357
TCGA-CH-5745-01A-11R-1580-07	-252.669	288.318	35.6491
TCGA-J4-AATV-01A-11R-A41O-07	-418.134	214.762	-203.372
TCGA-J4-AAU2-01A-11R-A41O-07	-801.497	-438.884	-1240.38
TCGA-EJ-7786-01A-11R-2118-07	-467.869	-535.638	-1003.51
TCGA-CH-5739-01A-11R-1580-07	-40.7163	74.696	33.9797
TCGA-J4-A83K-01A-11R-A352-07	-737.717	-696.998	-1434.72
TCGA-Y6-A9XI-01A-11R-A41O-07	-1096.29	-698.513	-1794.81
TCGA-KC-A4BR-01A-32R-A32Y-07	-40.4292	-291.995	-332.424
TCGA-VP-AA1N-01A-31R-A41O-07	-209.852	223.62	13.7673
TCGA-CH-5789-01A-11R-1580-07	-566.176	-38.6228	-604.799
TCGA-QU-A6IP-01A-11R-A31N-07	-830.176	-581.956	-1412.13
TCGA-EJ-5495-01A-01R-1580-07	293.438	332.504	625.942
TCGA-VP-A87D-01A-11R-A352-07	-1161.9	-988.131	-2150.04
TCGA-KC-A7FA-01A-21R-A33R-07	-684.859	-223.604	-908.463
TCGA-YL-A8SC-01A-11R-A37L-07	-367.339	263.055	-104.284
TCGA-J9-A8CL-01A-11R-A352-07	390.43	315.585	706.015
TCGA-KK-A7B4-01A-11R-A32O-07	-526.017	-3.20217	-529.219
TCGA-YL-A8SO-01B-31R-A37L-07	-436.142	-433.078	-869.22
TCGA-KK-A8ID-01A-11R-A36G-07	-1250.75	-676.632	-1927.38
TCGA-V1-A9OH-01A-11R-A41O-07	-470.332	-345.794	-816.126
TCGA-ZG-A9L9-01A-11R-A41O-07	490.475	591.796	1082.27
TCGA-X4-A8KS-01A-12R-A36G-07	-806.301	14.9928	-791.308
TCGA-EJ-7115-01A-11R-2118-07	-322.351	-474.033	-796.384
TCGA-G9-7525-01A-31R-2263-07	-290.269	-466.42	-756.69
TCGA-EJ-5542-01A-01R-1580-07	-248.348	-432.823	-681.171
TCGA-KK-A8I9-01A-11R-A36G-07	-68.8831	402.725	333.842
TCGA-EJ-A7NF-01A-11R-A33R-07	-1450.59	-746.653	-2197.25
TCGA-V1-A9OL-01A-11R-A41O-07	-518.024	2.58537	-515.439
TCGA-EJ-A46I-01A-12R-A26U-07	-875.418	-581.736	-1457.15
TCGA-J4-A67S-01A-11R-A30B-07	-1044.8	27.8219	-1016.98
TCGA-KK-A6E7-01A-11R-A31N-07	-936.377	-610.382	-1546.76
TCGA-VP-A875-01A-31R-A352-07	-1330.96	-1192.31	-2523.27
TCGA-J4-A67R-01A-21R-A30B-07	-473.974	515.136	41.1628
TCGA-XJ-A9DI-01A-11R-A37L-07	-44.9598	852.847	807.887
TCGA-HC-7750-01A-11R-2118-07	-388.042	-444.158	-832.2
TCGA-VP-A87E-01A-31R-A352-07	37.2268	858.898	896.124
TCGA-HC-A48F-01A-11R-A250-07	-803.634	-1092.44	-1896.08
TCGA-KK-A59V-01A-11R-A29R-07	-304.286	2158.12	1853.84
TCGA-ZG-A9LS-01A-12R-A41O-07	500.942	1141.35	1642.3
TCGA-YL-A8S8-01A-11R-A37L-07	-312.717	-563.713	-876.431
TCGA-V1-A8X3-01A-11R-A37L-07	-461.592	-468.975	-930.567
TCGA-HC-8265-01A-11R-2263-07	-726.33	-178.736	-905.066
TCGA-EJ-5512-01A-01R-1580-07	-896.777	-678.144	-1574.92
TCGA-V1-A8MF-01A-11R-A36G-07	-248.156	503.054	254.898
TCGA-HC-A9TH-01A-11R-A41O-07	-127.331	35.8653	-91.4654
TCGA-G9-6377-01A-11R-1965-07	-664.898	-108.665	-773.563
TCGA-V1-A8MM-01A-11R-A37L-07	-108.435	299.252	190.817
TCGA-EJ-A46B-01A-31R-A250-07	-953.264	-837.336	-1790.6
TCGA-EJ-5521-01A-01R-1580-07	-648.111	-179.614	-827.725
TCGA-EJ-7327-01A-11R-2118-07	57.7838	-326.316	-268.532
TCGA-M7-A71Z-01A-12R-A32O-07	-1511.38	-1165.15	-2676.53
TCGA-G9-6496-01A-11R-1789-07	-392.235	-524.606	-916.841
TCGA-KK-A7AZ-01A-12R-A32O-07	-866.465	-681.175	-1547.64
TCGA-KC-A7FD-01A-11R-A33R-07	-1527.16	-726.592	-2253.75
TCGA-J4-A67K-01A-21R-A30B-07	-758.101	391.044	-367.057
TCGA-H9-7775-01A-11R-2118-07	-470.693	-615.111	-1085.8
TCGA-J4-8198-01A-11R-2263-07	-420.647	-731.261	-1151.91
TCGA-H9-A6BX-01A-31R-A311-07	106.203	369.795	475.998
TCGA-CH-5754-01A-11R-1580-07	-222.692	715.759	493.066
TCGA-TK-A8OK-01A-22R-A36G-07	838.089	-50.4582	787.631
TCGA-EJ-7218-01B-11R-A32O-07	-974.704	-473.979	-1448.68
TCGA-KC-A7F5-01A-11R-A33R-07	-1395.52	-1326.52	-2722.05
TCGA-HC-7736-01A-11R-2118-07	-332.742	-72.025	-404.767
TCGA-FC-A8O0-01A-41R-A37L-07	-974.795	-917.397	-1892.19
TCGA-EJ-7321-01A-31R-2263-07	-910.761	-9.25948	-920.02
TCGA-KK-A8II-01A-11R-A36G-07	-1642.02	-957.233	-2599.26
TCGA-KK-A7B1-01A-11R-A32O-07	-135.201	-409.97	-545.171
TCGA-ZG-A8QY-01A-11R-A37L-07	-273.756	-653.366	-927.122
TCGA-ZG-A9L2-01A-31R-A41O-07	609.51	738.855	1348.36
TCGA-EJ-5524-01A-01R-1580-07	144.7	211.055	355.755
TCGA-KK-A6E0-01A-11R-A311-07	-1079.95	-612.891	-1692.84
TCGA-EJ-5504-01A-01R-1580-07	61.8645	-307.005	-245.141
TCGA-HC-8264-01B-11R-2403-07	371.455	-258.373	113.082
TCGA-J9-A52D-01A-11R-A29R-07	-1561.25	-1146.15	-2707.4
TCGA-HC-7748-01A-11R-2118-07	7.00186	7.47499	14.4768
TCGA-HC-7079-01A-11R-1965-07	603.278	2999.92	3603.19
TCGA-HC-7818-01A-11R-2118-07	-681.752	-54.3873	-736.14
TCGA-ZG-A9LN-01A-11R-A41O-07	309.838	1679.91	1989.75
TCGA-VP-A87B-01A-11R-A352-07	-674.602	-528.43	-1203.03
TCGA-V1-A9ZK-01A-11R-A41O-07	-542.211	-458.453	-1000.66
TCGA-HC-A6AP-01A-11R-A30B-07	-306.954	475.104	168.151
TCGA-HC-8257-01A-11R-2263-07	-614.295	-330.648	-944.943
TCGA-EJ-5525-01A-01R-1580-07	398.439	-476.119	-77.6803
TCGA-YL-A8SP-01B-11R-A37L-07	-714.121	-1214.38	-1928.5
TCGA-EJ-5532-01A-01R-1580-07	-493.466	-594.482	-1087.95
TCGA-HC-7209-01A-11R-2118-07	-800.271	-364.701	-1164.97
TCGA-HC-7212-01A-11R-2118-07	-545.612	-644.981	-1190.59
TCGA-ZG-A9NI-01A-11R-A41O-07	177.355	-312.089	-134.734
TCGA-YL-A9WY-01A-11R-A41O-07	360.038	1164	1524.04
TCGA-EJ-A46E-01A-31R-A250-07	-805.434	-234.749	-1040.18
TCGA-EJ-A65B-01A-12R-A30B-07	-271.29	-144.671	-415.961
TCGA-XK-AAJ3-01A-11R-A41O-07	-480.466	-720.113	-1200.58
TCGA-VP-A87J-01A-11R-A352-07	-868.04	-744.408	-1612.45
TCGA-KK-A6E1-01A-11R-A311-07	-1138.23	-617.876	-1756.11
TCGA-HC-7749-01A-11R-2118-07	-348.444	-234.798	-583.242
TCGA-CH-5764-01A-21R-1580-07	-712.702	-219.522	-932.224
TCGA-CH-5772-01A-11R-1580-07	-467.676	-317.039	-784.715
TCGA-ZG-A9LU-01A-11R-A41O-07	-780.147	409.092	-371.054
TCGA-V1-A9OX-01A-11R-A41O-07	-676.966	59.8734	-617.092
TCGA-EJ-5531-01A-01R-1580-07	-312.533	404.002	91.4696
TCGA-EJ-A46D-01A-21R-A32Y-07	-856.161	-474.609	-1330.77
TCGA-EJ-AB20-01A-12R-A41O-07	358.43	503.123	861.553
TCGA-G9-7509-01A-11R-A41O-07	-754.375	-902.314	-1656.69
TCGA-CH-5790-01A-11R-1580-07	-1080.31	-426.241	-1506.55
TCGA-G9-6333-01A-12R-1965-07	-460.046	-196.752	-656.798
TCGA-M7-A723-01A-12R-A32O-07	-26.3911	796.429	770.038
TCGA-KK-A8IK-01A-11R-A36G-07	-1416.04	-860.505	-2276.55
TCGA-KK-A8IB-01A-11R-A36G-07	-364.636	514.31	149.674
TCGA-J9-A8CM-01A-11R-A352-07	148.366	-56.2329	92.1327
TCGA-FC-A6HD-01A-11R-A31N-07	-1446.4	-605.856	-2052.26
TCGA-G9-6494-01A-11R-1789-07	-517.302	-705.477	-1222.78
TCGA-EJ-5530-01A-01R-1580-07	-477.616	-689.011	-1166.63
TCGA-CH-5771-01A-21R-1580-07	296.929	606.193	903.123
TCGA-EJ-A7NM-01A-21R-A33R-07	-359.61	650.138	290.528
TCGA-YL-A8SR-01B-11R-A37L-07	-526.084	-591.403	-1117.49
TCGA-EJ-7318-01B-11R-A32O-07	-690.54	33.3719	-657.169
TCGA-EJ-7312-01B-21R-A32O-07	-894.715	-529.35	-1424.07
TCGA-2A-AAYU-01A-11R-A41O-07	-887.376	-933.932	-1821.31
TCGA-EJ-A46F-01A-31R-A250-07	-1363.4	-876.042	-2239.44
TCGA-KK-A8I4-01A-11R-A36G-07	429.704	1176.86	1606.56
TCGA-V1-A8WW-01A-11R-A37L-07	-550.023	-221.423	-771.446
TCGA-CH-5792-01A-11R-1580-07	190.579	762.726	953.305
TCGA-V1-A9OT-01A-11R-A41O-07	-718.291	-207.253	-925.544
TCGA-HC-8261-01A-11R-2263-07	-679.466	-15.5244	-694.99
TCGA-HC-7752-01A-11R-2118-07	-766.934	-368.536	-1135.47
TCGA-KK-A8IM-01A-11R-A36G-07	-420.357	-87.6304	-507.987
TCGA-KK-A7AY-01A-11R-A33R-07	-897.675	-427.755	-1325.43
TCGA-HC-7080-01A-11R-1965-07	-1171.05	-742.257	-1913.31
TCGA-YL-A8SL-01B-21R-A37L-07	-1280.73	-959.385	-2240.12
TCGA-M7-A725-01A-12R-A32O-07	-1020.04	-764.466	-1784.5
TCGA-HC-A6HY-01A-11R-A31N-07	-1290.08	-595.66	-1885.74
TCGA-ZG-A9L4-01A-11R-A41O-07	223.334	0.286196	223.62
TCGA-VN-A88O-01A-11R-A352-07	-893.64	-187.809	-1081.45
TCGA-V1-A9O9-01A-11R-A41O-07	-279.155	1215.77	936.611
TCGA-VN-A88N-01A-11R-A36G-07	-1109.57	-747.217	-1856.79
TCGA-KK-A8IH-01A-11R-A36G-07	-931.554	-28.0262	-959.58
TCGA-G9-7523-01A-11R-2263-07	1039.09	775.412	1814.51
