# Supplementary material for: Development of an IFNγ response‐related signature for predicting the survival of cutaneous melanoma
Source: Cancer Med. 2020 Sep 9;9(21):8186–201. doi: 10.1002/cam4.3438 (PMC7643661; doi:10.1002/cam4.3438)
Supplement: Supplementary file 14 — Supplementary Material [file CAM4-9-8186-s014.xlsx]

## Sheet: Sheet1
ID	StromalScore	ImmuneScore	ESTIMATEScore
TCGA-EE-A2MI-06A-11R-A18U-07	271.492	1552.65	1824.14
TCGA-EB-A5SG-06A-11R-A311-07	686.885	3089.72	3776.6
TCGA-W3-AA21-06A-11R-A38C-07	-1283.85	112.784	-1171.06
TCGA-ER-A42H-01A-11R-A24X-07	-244.384	-228.895	-473.279
TCGA-EE-A29X-06A-11R-A18T-07	-181.336	1634.4	1453.06
TCGA-GF-A3OT-06A-23R-A239-07	384.078	1167.55	1551.62
TCGA-D9-A1JX-06A-11R-A18S-07	-282.619	1570.8	1288.19
TCGA-D3-A8GD-06A-11R-A37K-07	-142.204	2936.98	2794.78
TCGA-DA-A1I7-06A-22R-A18S-07	321.851	533.26	855.111
TCGA-FS-A4FB-06A-11R-A266-07	-612.313	-526.346	-1138.66
TCGA-ER-A3ET-06A-11R-A20F-07	632.779	1211.58	1844.36
TCGA-WE-AA9Y-06A-12R-A38C-07	912.926	1103.55	2016.48
TCGA-D3-A3CC-06A-11R-A18S-07	-32.7135	290.278	257.565
TCGA-FR-A8YC-06A-11R-A37K-07	-1074.54	579.891	-494.653
TCGA-EE-A29P-06A-11R-A18T-07	334.987	2498.35	2833.34
TCGA-BF-AAP8-01A-11R-A40A-07	-763.472	172.978	-590.494
TCGA-ER-A2NH-06A-11R-A18S-07	683.816	2879.82	3563.63
TCGA-EE-A29G-06A-12R-A18T-07	-95.1241	816.332	721.208
TCGA-FW-A3TV-06A-11R-A239-07	-310.387	663.841	353.454
TCGA-ER-A196-01A-11R-A18T-07	-510.306	353.221	-157.085
TCGA-WE-A8ZY-06A-11R-A37K-07	-489.15	288.646	-200.503
TCGA-EB-A5SE-01A-11R-A311-07	-821.401	-227.789	-1049.19
TCGA-EE-A2GO-06A-11R-A18S-07	-754.09	-245.536	-999.626
TCGA-EE-A3AG-06A-31R-A18S-07	-1068.4	-469.286	-1537.68
TCGA-BF-A3DM-01A-11R-A20F-07	-910.919	-399.543	-1310.46
TCGA-EE-A2GH-06A-11R-A18T-07	959.398	2581.69	3541.09
TCGA-GF-A2C7-01A-11R-A18T-07	-737.227	-606.085	-1343.31
TCGA-EE-A2GT-06A-12R-A18S-07	-212.579	2154.5	1941.92
TCGA-EB-A51B-01A-11R-A27Q-07	-1423.91	290.469	-1133.44
TCGA-EE-A29R-06A-11R-A18T-07	-399.948	-325.845	-725.793
TCGA-ER-A19E-06A-11R-A18S-07	-307.784	274.087	-33.6965
TCGA-HR-A2OH-06A-11R-A18U-07	188.861	3152.76	3341.62
TCGA-DA-A1HW-06A-11R-A18U-07	-218.771	1986.7	1767.93
TCGA-D3-A5GS-06A-11R-A27Q-07	152.932	1212.13	1365.06
TCGA-Z2-AA3S-06A-11R-A39D-07	-935.65	333.1	-602.55
TCGA-ER-A19C-06A-11R-A18S-07	-184.364	193.358	8.99462
TCGA-GN-A4U7-06A-21R-A32P-07	-1362.2	-501.327	-1863.53
TCGA-FS-A4F9-06A-11R-A24X-07	-1210.91	-36.4423	-1247.35
TCGA-FS-A1YY-06A-11R-A18T-07	183.281	32.1138	215.395
TCGA-D3-A3C6-06A-12R-A18U-07	-305.773	-278.518	-584.291
TCGA-BF-A1Q0-01A-21R-A18S-07	-805.918	686.796	-119.122
TCGA-FS-A1ZQ-06A-11R-A18U-07	-742.547	455.883	-286.663
TCGA-DA-A3F3-06A-11R-A20F-07	-722.693	90.8255	-631.867
TCGA-D3-A1Q3-06A-11R-A18T-07	-436.267	1438.76	1002.49
TCGA-EE-A3JB-06A-11R-A21D-07	511.618	1128.13	1639.75
TCGA-EB-A97M-01A-11R-A38C-07	-462.171	1041.82	579.654
TCGA-EE-A2GP-06A-11R-A18S-07	637.458	1036.67	1674.13
TCGA-FS-A1ZR-06A-21R-A18U-07	-97.087	360.524	263.437
TCGA-D3-A3CE-06A-11R-A18S-07	191.006	1757.43	1948.44
TCGA-BF-AAP6-01A-11R-A40A-07	-777.484	-40.1644	-817.648
TCGA-ER-A2NF-01A-11R-A18T-07	426.416	1372.05	1798.47
TCGA-D3-A1Q4-06A-11R-A18T-07	1422.84	448.355	1871.19
TCGA-3N-A9WB-06A-11R-A38C-07	-1315.18	-584.914	-1900.09
TCGA-EE-A2GB-06A-11R-A18T-07	-648.055	41.7591	-606.295
TCGA-D3-A2JO-06A-11R-A18S-07	-203.758	2359.42	2155.67
TCGA-FS-A4F2-06A-11R-A24X-07	-645.749	424.158	-221.591
TCGA-EB-A42Z-01A-12R-A24X-07	-265.468	412.942	147.474
TCGA-D3-A2JE-06A-11R-A37K-07	-1205.08	-755.811	-1960.89
TCGA-EE-A3AH-06A-11R-A18S-07	-457.297	-201.539	-658.836
TCGA-WE-AAA3-06A-11R-A38C-07	529.886	1368.4	1898.29
TCGA-D3-A1QA-06A-11R-A18T-07	-835.401	235.915	-599.487
TCGA-BF-A5EQ-01A-21R-A27Q-07	299.974	1206.36	1506.33
TCGA-D3-A3C7-06A-11R-A18U-07	-85.5168	1702.02	1616.5
TCGA-GN-A8LL-06A-21R-A37K-07	-965.54	-84.9722	-1050.51
TCGA-EB-A3XF-01A-31R-A239-07	-569.96	925.471	355.51
TCGA-EB-A6R0-01A-12R-A32P-07	-839.933	1355.69	515.753
TCGA-D3-A3CB-06A-11R-A18S-07	367.043	2997.01	3364.05
TCGA-D3-A8GM-06A-11R-A37K-07	-496.208	1018.23	522.019
TCGA-ER-A19N-06A-11R-A18S-07	835.786	2566.52	3402.31
TCGA-EE-A3AF-06A-11R-A18S-07	-69.3606	1352.71	1283.34
TCGA-EE-A3J5-06A-11R-A20F-07	113.045	1419.81	1532.85
TCGA-XV-A9W5-01A-11R-A38C-07	-321.313	435.641	114.328
TCGA-OD-A75X-06A-12R-A32P-07	-924.342	187.105	-737.237
TCGA-DA-A95Y-06A-11R-A37K-07	-1170.88	80.1713	-1090.71
TCGA-EE-A29L-06A-12R-A18S-07	-1801.25	-821.654	-2622.9
TCGA-BF-A1PU-01A-11R-A18S-07	-560.353	-803.451	-1363.8
TCGA-WE-A8K4-01A-12R-A37K-07	-828.511	1696.9	868.39
TCGA-ER-A19S-06A-11R-A18U-07	61.4394	2929.11	2990.55
TCGA-EB-A6QZ-01A-12R-A32P-07	-926.259	-140.902	-1067.16
TCGA-EB-A3XE-01A-12R-A239-07	-166.583	912.482	745.899
TCGA-EB-A42Y-01A-12R-A24X-07	-415.822	249.834	-165.988
TCGA-EE-A2MD-06A-11R-A18T-07	-616.171	645.951	29.7806
TCGA-D9-A6EC-06A-11R-A311-07	-1270.93	-37.9516	-1308.88
TCGA-EE-A2MM-06A-11R-A18S-07	-685.473	378.242	-307.231
TCGA-W3-AA1W-06A-11R-A38C-07	-112.33	3178.8	3066.47
TCGA-D3-A2J8-06A-11R-A18T-07	256.037	2689.26	2945.3
TCGA-ER-A2NG-06A-11R-A18T-07	-40.72	2422.16	2381.44
TCGA-WE-A8K1-06A-21R-A37K-07	-273.3	1840.15	1566.85
TCGA-FS-A1ZZ-06A-11R-A18S-07	-1286.57	-454.257	-1740.83
TCGA-EE-A2MJ-06A-11R-A18S-07	96.141	2505.71	2601.85
TCGA-D9-A3Z1-06A-11R-A239-07	-158.111	2097.1	1938.99
TCGA-ER-A1A1-06A-11R-A18U-07	310.921	3290.15	3601.07
TCGA-FS-A4F8-06A-11R-A266-07	776.639	2659.69	3436.33
TCGA-DA-A1I0-06A-11R-A20F-07	-126.858	1507.21	1380.35
TCGA-D3-A51J-06A-11R-A266-07	186.579	2361.73	2548.31
TCGA-WE-A8ZM-06A-11R-A37K-07	-334.634	-792.735	-1127.37
TCGA-WE-A8JZ-06A-11R-A37K-07	-708.923	-87.8424	-796.765
TCGA-EE-A2MP-06A-11R-A18S-07	-299.067	1399.72	1100.66
TCGA-EE-A29C-06A-21R-A18S-07	497.901	485.969	983.87
TCGA-EB-A4OY-01A-11R-A266-07	-819.157	708.267	-110.889
TCGA-3N-A9WC-06A-11R-A38C-07	-83.357	2198.35	2114.99
TCGA-ER-A3PL-06A-11R-A239-07	192.181	339.041	531.223
TCGA-BF-AAP0-06A-11R-A39D-07	564.615	2569.34	3133.96
TCGA-ER-A19B-06A-11R-A18S-07	-504.244	102.287	-401.957
TCGA-EE-A2A2-06A-11R-A18T-07	-936.661	983.111	46.4504
TCGA-EE-A2ME-06A-11R-A18T-07	1163.01	3355.63	4518.64
TCGA-ER-A19J-06A-11R-A18S-07	301.09	371.654	672.743
TCGA-FS-A4F5-06A-11R-A266-07	-741.516	-85.6604	-827.177
TCGA-BF-A5ER-01A-12R-A27Q-07	-682.961	2.84248	-680.119
TCGA-EE-A2GK-06A-11R-A18S-07	579.27	3602.11	4181.38
TCGA-EB-A4IS-01A-21R-A266-07	346.28	2164.94	2511.22
TCGA-W3-A824-06A-21R-A352-07	-683.893	1658.25	974.358
TCGA-FS-A1YX-06A-11R-A18T-07	96.3878	452.63	549.018
TCGA-WE-A8ZO-06A-11R-A37K-07	-502.691	1386.17	883.48
TCGA-FS-A1Z3-06A-11R-A18T-07	-542.251	-161.756	-704.007
TCGA-FS-A1ZS-06A-12R-A18T-07	215.527	528.739	744.267
TCGA-DA-A1HY-06A-11R-A18T-07	-64.6507	50.6341	-14.0165
TCGA-EB-A3Y6-01A-21R-A239-07	53.1891	501.126	554.315
TCGA-FR-A7U9-06A-11R-A352-07	895.688	1982.45	2878.14
TCGA-EB-A3XC-01A-11R-A239-07	-425.078	536.896	111.818
TCGA-ER-A42L-06A-11R-A24X-07	693.022	2641.99	3335.01
TCGA-ER-A19M-06A-61R-A239-07	547.299	1856.03	2403.33
TCGA-FS-A1ZD-06A-11R-A18T-07	-13.9215	49.1899	35.2684
TCGA-D9-A3Z4-01A-11R-A239-07	-103.703	1112.91	1009.2
TCGA-EE-A2GJ-06A-11R-A18U-07	-287.947	1680.21	1392.26
TCGA-EB-A4P0-01A-41R-A266-07	-411.812	387.618	-24.1942
TCGA-EE-A2MQ-06A-11R-A18S-07	-104.041	638.259	534.218
TCGA-BF-AAP7-01A-11R-A40A-07	314.118	2089	2403.11
TCGA-EE-A29A-06A-12R-A18U-07	67.112	-663.304	-596.191
TCGA-DA-A1IB-06A-11R-A18S-07	480.69	3429.98	3910.67
TCGA-XV-A9W2-01A-11R-A39D-07	-1042.62	1.18575	-1041.44
TCGA-D3-A5GO-06A-12R-A27Q-07	-284.451	1409.32	1124.87
TCGA-EE-A20B-06A-11R-A18U-07	460.529	1082.39	1542.91
TCGA-ER-A2NC-06A-11R-A18T-07	796.958	1371.55	2168.51
TCGA-GN-A265-06A-21R-A18T-07	1408.9	2560.68	3969.58
TCGA-W3-AA1V-06B-11R-A40A-07	-96.344	1264.98	1168.64
TCGA-D3-A5GN-06A-11R-A27Q-07	47.1697	849.91	897.08
TCGA-LH-A9QB-06A-11R-A38C-07	-514.727	-235.944	-750.671
TCGA-RP-A693-06A-13R-A311-07	-65.296	1568.15	1502.86
TCGA-D3-A51H-06A-12R-A266-07	100.98	3339.6	3440.58
TCGA-WE-AAA4-06A-12R-A38C-07	574.046	2814.97	3389.02
TCGA-EE-A181-06A-11R-A18S-07	-590.137	1965.16	1375.02
TCGA-WE-A8ZR-06A-11R-A37K-07	-1147.76	342.461	-805.295
TCGA-EB-A5FP-01A-11R-A27Q-07	-1377.6	-562.341	-1939.94
TCGA-EE-A29W-06A-11R-A18U-07	550.77	-389.558	161.212
TCGA-EE-A29B-06A-11R-A18U-07	-854.976	482.054	-372.922
TCGA-D3-A51E-06A-11R-A266-07	-623.981	1596.27	972.287
TCGA-ER-A19G-06A-11R-A18U-07	-252.997	1891.82	1638.82
TCGA-WE-A8ZQ-06A-41R-A37K-07	-631.35	-775.98	-1407.33
TCGA-DA-A1HV-06A-21R-A18S-07	-502.686	2052.94	1550.25
TCGA-D3-A8GS-06A-12R-A37K-07	-798.971	2114.6	1315.62
TCGA-BF-A1PV-01A-11R-A18U-07	-1069.73	-683.518	-1753.25
TCGA-WE-A8ZT-06A-11R-A37K-07	-1193.52	-156.192	-1349.71
TCGA-D3-A2JC-06A-11R-A18T-07	-187.965	1502.87	1314.9
TCGA-FS-A1ZF-06A-12R-A18S-07	44.048	-218.413	-174.365
TCGA-FS-A1ZA-06A-11R-A18T-07	-533.781	751.013	217.232
TCGA-EE-A2GS-06A-12R-A18S-07	-228.289	713.011	484.722
TCGA-YG-AA3O-06A-11R-A38C-07	-503.98	402.488	-101.492
TCGA-QB-AA9O-06A-11R-A39D-07	-657.655	1524.62	866.965
TCGA-EE-A2MK-06A-11R-A18S-07	48.022	1670.46	1718.48
TCGA-BF-AAOX-01A-11R-A39D-07	-1325.06	-206.11	-1531.17
TCGA-EE-A17Y-06A-11R-A18T-07	-436.764	-363.33	-800.094
TCGA-FS-A1ZJ-06A-12R-A18S-07	-820.705	112.987	-707.718
TCGA-EE-A29S-06A-11R-A18T-07	104.523	894.787	999.31
TCGA-EB-A4XL-01A-11R-A27Q-07	-263.468	842.215	578.748
TCGA-GN-A264-06A-11R-A18U-07	112.336	131.141	243.476
TCGA-D3-A2JF-06A-11R-A18S-07	-51.7775	1810.88	1759.11
TCGA-EE-A3JD-06A-11R-A20F-07	322.523	2951.32	3273.84
TCGA-D9-A4Z2-01A-11R-A24X-07	-265.809	54.3944	-211.415
TCGA-DA-A1I8-06A-11R-A18T-07	-534.779	573.913	39.134
TCGA-EB-A3HV-01A-11R-A21D-07	160.082	674.69	834.772
TCGA-EB-A6L9-06A-11R-A32P-07	247.188	2518.47	2765.66
TCGA-D3-A1Q6-06A-11R-A18T-07	-990.471	469.979	-520.492
TCGA-EE-A182-06A-11R-A18T-07	117.195	1109.62	1226.81
TCGA-D9-A148-06A-11R-A18S-07	-568.119	699.959	131.84
TCGA-FR-A7UA-06A-32R-A352-07	692.603	3564.99	4257.59
TCGA-FR-A728-01A-11R-A32P-07	19.3773	1879.39	1898.77
TCGA-QB-A6FS-06A-11R-A311-07	51.6478	1940.16	1991.81
TCGA-ER-A19W-06A-41R-A239-07	500.174	3041.8	3541.97
TCGA-EE-A2GM-06B-11R-A18S-07	-847.413	-2.44484	-849.858
TCGA-EE-A2MU-06A-21R-A18S-07	497.245	2262.93	2760.17
TCGA-DA-A95V-06A-11R-A37K-07	-494.339	1412.91	918.568
TCGA-EB-A82B-01A-11R-A352-07	-377.009	1336.71	959.7
TCGA-EB-A5VV-06A-11R-A32P-07	586.924	3765.53	4352.45
TCGA-EE-A2A5-06A-11R-A18T-07	-144.861	-104.709	-249.57
TCGA-EE-A29D-06A-11R-A18T-07	-927.711	-277.818	-1205.53
TCGA-EE-A3J7-06A-11R-A20F-07	-1215.37	-191.277	-1406.65
TCGA-GN-A26A-06A-11R-A18T-07	277.022	1715.88	1992.9
TCGA-FS-A1ZN-01A-11R-A18T-07	-1095.24	-211.334	-1306.58
TCGA-FS-A4F0-06A-11R-A24X-07	-1544.36	-495.381	-2039.74
TCGA-W3-A828-06A-11R-A352-07	1244.14	744.638	1988.78
TCGA-BF-A5EO-01A-12R-A27Q-07	-465.846	1009.12	543.271
TCGA-GF-A769-01A-32R-A32P-07	-1069.59	-178.304	-1247.89
TCGA-ER-A198-06A-11R-A18T-07	-447.418	1232.57	785.152
TCGA-YG-AA3P-06A-11R-A38C-07	-1265.87	-439.525	-1705.39
TCGA-EB-A44Q-06A-11R-A266-07	-449.987	2059.06	1609.08
TCGA-WE-AAA0-06A-11R-A38C-07	-882.437	1016.66	134.226
TCGA-D9-A4Z3-01A-11R-A266-07	-614.424	259.199	-355.225
TCGA-EB-A299-01A-21R-A18U-07	-283.137	687.678	404.541
TCGA-EB-A4OZ-01A-12R-A266-07	-55.0411	2127.91	2072.87
TCGA-D3-A2JK-06A-11R-A18S-07	25.6944	913.118	938.813
TCGA-ER-A42K-06A-11R-A24X-07	-469.772	145.329	-324.443
TCGA-EB-A3XD-01A-22R-A239-07	536.014	1675.48	2211.49
TCGA-ER-A2ND-06A-11R-A18T-07	-919.822	545.18	-374.642
TCGA-ER-A2NB-01A-12R-A18S-07	-250.893	1589.62	1338.73
TCGA-D3-A3MO-06A-11R-A21D-07	-629.685	-220.537	-850.222
TCGA-FW-A3I3-06A-11R-A21D-07	-1367.07	-441.472	-1808.55
TCGA-D3-A1Q7-06A-11R-A18T-07	971.065	2748.22	3719.28
TCGA-EE-A184-06A-11R-A18S-07	-766.24	1007.24	240.999
TCGA-ER-A194-01A-11R-A18U-07	61.6541	1515.3	1576.95
TCGA-DA-A1I1-06A-12R-A18U-07	398.863	1703.39	2102.25
TCGA-D3-A1QB-06A-11R-A18T-07	-128.145	2456.81	2328.66
TCGA-EE-A2MN-06A-11R-A18S-07	-444.17	1680.82	1236.65
TCGA-GN-A26C-01A-11R-A18T-07	404.247	2481.34	2885.58
TCGA-EE-A29Q-06A-11R-A18T-07	-1100.98	-215.007	-1315.99
TCGA-EB-A82C-01A-11R-A352-07	-956.359	-625.601	-1581.96
TCGA-FS-A1Z0-06A-11R-A18T-07	-45.924	1692.47	1646.54
TCGA-EB-A4IQ-01A-12R-A266-07	-1192.22	-196.455	-1388.68
TCGA-ER-A19K-01A-21R-A18T-07	-674.165	671.353	-2.81196
TCGA-BF-A3DN-01A-11R-A20F-07	99.9727	-113.642	-13.6694
TCGA-EE-A2MH-06A-11R-A18S-07	-335.937	1961.63	1625.69
TCGA-D9-A1JW-06A-11R-A18S-07	-360.343	1879.23	1518.89
TCGA-W3-AA1R-06A-11R-A39D-07	-1437.56	525.439	-912.123
TCGA-XV-AAZV-01A-11R-A40A-07	142.712	1932.8	2075.52
TCGA-FS-A1ZE-06A-11R-A18T-07	-669.195	-637.076	-1306.27
TCGA-EB-A41B-01A-11R-A24X-07	-1339.83	-49.7854	-1389.62
TCGA-D3-A5GU-06A-11R-A27Q-07	-340.054	1019.6	679.55
TCGA-EB-A57M-01A-51R-A311-07	633.644	808.987	1442.63
TCGA-GN-A263-01A-11R-A18T-07	261.981	817.053	1079.03
TCGA-RP-A694-06A-11R-A311-07	-489.941	770.434	280.493
TCGA-D9-A4Z6-06A-12R-A266-07	-689.986	-188.315	-878.302
TCGA-BF-A5ES-01A-11R-A27Q-07	-118.478	916.735	798.257
TCGA-DA-A95W-06A-11R-A37K-07	-991.924	575.436	-416.488
TCGA-EE-A29T-06A-11R-A18T-07	7.3762	1762.47	1769.84
TCGA-DA-A95X-06A-11R-A37K-07	-373.183	729.506	356.323
TCGA-ER-A19P-06A-11R-A18S-07	755.487	3348.17	4103.66
TCGA-D3-A3MU-06A-11R-A21D-07	214.159	844.603	1058.76
TCGA-ER-A195-06A-11R-A18U-07	1010.41	2102.39	3112.8
TCGA-ER-A197-06A-32R-A18S-07	306.221	2155.42	2461.64
TCGA-EE-A3J8-06A-11R-A20F-07	-1353.97	-856.618	-2210.59
TCGA-WE-A8K6-06A-11R-A37K-07	-639.794	157.344	-482.45
TCGA-W3-AA1O-06A-11R-A38C-07	-693.714	-136.179	-829.893
TCGA-EE-A2A6-06A-11R-A18T-07	-681.732	1809.79	1128.06
TCGA-ER-A19A-06A-21R-A18U-07	1720.28	3195.24	4915.51
TCGA-D3-A3BZ-06A-12R-A18S-07	1347.36	2137.89	3485.26
TCGA-DA-A1I2-06A-21R-A18U-07	-274.696	592.216	317.52
TCGA-EB-A44R-06A-41R-A266-07	-256.233	816.44	560.207
TCGA-FS-A1ZM-06A-12R-A18S-07	706.252	1857.94	2564.19
TCGA-FS-A1Z7-06A-11R-A18T-07	1011.71	854.604	1866.31
TCGA-ER-A3EV-06A-11R-A20F-07	-563.549	674.044	110.495
TCGA-EE-A20F-06A-21R-A18S-07	-377.076	1296.93	919.85
TCGA-D3-A2JN-06A-11R-A18S-07	428.992	1577.91	2006.9
TCGA-FS-A1ZH-06A-11R-A18T-07	854.732	2022.45	2877.18
TCGA-ER-A19L-06A-12R-A18S-07	224.739	24.6795	249.419
TCGA-FS-A1ZG-06A-11R-A18T-07	-1262.53	-405.948	-1668.47
TCGA-FR-A729-06A-11R-A352-07	-59.2478	2346.27	2287.02
TCGA-EE-A2M5-06A-12R-A18S-07	-533.49	1269.05	735.565
TCGA-BF-AAP4-01A-11R-A40A-07	-330.291	1421.92	1091.63
TCGA-D3-A3ML-06A-11R-A21D-07	-1515.08	-921.213	-2436.3
TCGA-D3-A8GJ-06A-11R-A37K-07	-143.085	2623.98	2480.9
TCGA-D3-A3C8-06A-12R-A18S-07	866.4	3458.83	4325.23
TCGA-EB-A44O-01A-11R-A266-07	-1133.36	-160.493	-1293.86
TCGA-EE-A185-06A-11R-A18S-07	-1533.2	-846.939	-2380.14
TCGA-EE-A20H-06A-11R-A18S-07	-983.488	-706.911	-1690.4
TCGA-D3-A2JA-06A-11R-A18T-07	977.685	1718.07	2695.76
TCGA-EE-A3JI-06A-11R-A21D-07	-1050.23	325.348	-724.88
TCGA-W3-AA1Q-06A-11R-A38C-07	-545.63	1097.76	552.134
TCGA-GN-A4U8-06A-11R-A32P-07	-485.323	2085.53	1600.21
TCGA-EE-A3AA-06A-11R-A18S-07	-427.462	1710.65	1283.19
TCGA-EE-A29V-06A-12R-A18S-07	-706.45	-246.217	-952.667
TCGA-EE-A2GD-06A-11R-A18T-07	1119.46	1117.85	2237.3
TCGA-EB-A5SF-01A-11R-A311-07	-222.488	182.497	-39.9914
TCGA-DA-A1I5-06A-11R-A18T-07	627.264	2258.6	2885.86
TCGA-EB-A24D-01A-11R-A18T-07	-575.004	290.046	-284.958
TCGA-EB-A553-01A-12R-A27Q-07	-308.15	1035.6	727.451
TCGA-GF-A6C8-06A-12R-A311-07	-427.856	1053.49	625.637
TCGA-BF-A1PZ-01A-11R-A18S-07	-1067.28	96.3055	-970.977
TCGA-EE-A3AD-06A-11R-A18S-07	-1430.7	-356.189	-1786.89
TCGA-EB-A5KH-06A-11R-A27Q-07	-658.101	-140.587	-798.688
TCGA-ER-A2NE-06A-21R-A18T-07	-1578.04	-421.358	-1999.4
TCGA-D3-A5GT-01A-12R-A311-07	-1216.8	-487.101	-1703.9
TCGA-ER-A19F-06A-11R-A18S-07	-745.418	240.379	-505.039
TCGA-FR-A3YN-06A-11R-A239-07	-694.209	907.462	213.252
TCGA-EE-A20C-06A-11R-A18S-07	-1511.5	-181.133	-1692.64
TCGA-D3-A2J7-06A-11R-A18T-07	196.982	1192.01	1388.99
TCGA-EE-A2GN-06A-11R-A18S-07	-110.326	65.1894	-45.1368
TCGA-FR-A8YE-06A-11R-A37K-07	567.481	2932.38	3499.87
TCGA-EB-A431-01A-11R-A266-07	-1115.34	-83.8771	-1199.21
TCGA-GN-A9SD-06A-11R-A40A-07	244.314	2308.54	2552.86
TCGA-EE-A2MT-06A-11R-A18S-07	-1311.21	138.981	-1172.22
TCGA-EE-A20I-06A-11R-A18U-07	29.8271	630.539	660.366
TCGA-GF-A6C9-06A-11R-A311-07	409.893	2672.81	3082.71
TCGA-FS-A4FC-06A-11R-A24X-07	-281.631	446.731	165.1
TCGA-IH-A3EA-01A-11R-A20F-07	-1065.41	649.366	-416.048
TCGA-EE-A2GR-06A-11R-A18S-07	-1032.66	-735.598	-1768.26
TCGA-GN-A267-06A-21R-A18T-07	-329.838	962.039	632.2
TCGA-EE-A183-06A-11R-A18S-07	-13.4932	1940.48	1926.99
TCGA-GN-A4U3-06A-11R-A32P-07	-1097.55	-33.9036	-1131.46
TCGA-D3-A51F-06A-11R-A266-07	1193.87	3390.14	4584.01
TCGA-W3-A825-06A-11R-A352-07	123.69	1545.98	1669.67
TCGA-DA-A3F2-06A-11R-A20F-07	1821.8	3250.15	5071.95
TCGA-FR-A8YD-06A-11R-A37K-07	-1044.17	252.241	-791.927
TCGA-EE-A2MC-06A-12R-A18S-07	523.181	2401.84	2925.02
TCGA-EE-A2MS-06A-11R-A18S-07	-541.356	631.822	90.4663
TCGA-DA-A3F5-06A-11R-A20F-07	-683.47	323.838	-359.631
TCGA-EB-A85I-01A-11R-A352-07	-395.023	1268.94	873.913
TCGA-FS-A1ZP-06A-11R-A18T-07	440.515	988.438	1428.95
TCGA-D3-A2JL-06A-11R-A18S-07	-515.521	1863.36	1347.84
TCGA-EB-A44N-01A-11R-A266-07	-131.98	1098.78	966.8
TCGA-GF-A4EO-06A-12R-A24X-07	228.572	3023.08	3251.65
TCGA-D3-A5GR-06A-11R-A27Q-07	198.171	1915.09	2113.26
TCGA-EE-A29E-06A-11R-A18T-07	-1229.9	-206.589	-1436.48
TCGA-D9-A4Z5-01A-11R-A266-07	-167.041	355.948	188.907
TCGA-FR-A2OS-01A-11R-A21D-07	-575.391	-8.78349	-584.175
TCGA-EB-A551-01A-21R-A27Q-07	270.132	2288.56	2558.69
TCGA-FW-A5DX-01A-11R-A27Q-07	-1001.8	-381.51	-1383.31
TCGA-EB-A44P-01A-11R-A266-07	-767.595	207.934	-559.662
TCGA-EB-A5SH-06A-11R-A311-07	-684.987	604.22	-80.7673
TCGA-ER-A199-06A-11R-A18T-07	-180.488	2457.44	2276.95
TCGA-FW-A5DY-06A-11R-A311-07	-88.5053	2614.61	2526.11
TCGA-WE-A8ZX-06A-11R-A37K-07	-474.798	1657.38	1182.58
TCGA-DA-A3F8-06A-11R-A20F-07	252.439	2974.22	3226.66
TCGA-XV-AAZY-01A-12R-A40A-07	-138.796	1420.91	1282.11
TCGA-EE-A17Z-06A-11R-A18S-07	-1028.71	-746.309	-1775.02
TCGA-FW-A3R5-06A-11R-A239-07	-146.282	734.581	588.3
TCGA-GN-A8LK-06A-11R-A37K-07	-1727.16	-844.008	-2571.17
TCGA-GN-A26D-06A-11R-A18T-07	-1046.52	120.29	-926.233
TCGA-D3-A8GB-06A-11R-A37K-07	881.21	2413.47	3294.68
TCGA-WE-A8ZN-06A-11R-A37K-07	523.173	1864.67	2387.85
TCGA-D3-A8GP-06A-11R-A37K-07	-1292.63	-314.639	-1607.27
TCGA-EB-A5UN-06A-11R-A311-07	-787.934	422.801	-365.133
TCGA-D3-A2JP-06A-11R-A18S-07	191.278	1626.91	1818.18
TCGA-D3-A51N-06A-11R-A266-07	-168.896	1613.89	1444.99
TCGA-ER-A19D-06A-11R-A18S-07	1134.51	1404.83	2539.33
TCGA-Z2-A8RT-06A-11R-A37K-07	-377.736	1545.48	1167.75
TCGA-EE-A180-06A-11R-A21D-07	-559.03	-30.8656	-589.896
TCGA-EE-A2MG-06A-11R-A18T-07	819.381	2724.62	3544
TCGA-GN-A266-06A-11R-A18T-07	1084.7	2169.12	3253.82
TCGA-EE-A3J4-06A-11R-A20F-07	-442.219	478.263	36.0442
TCGA-D3-A1Q8-06A-11R-A18T-07	917.623	1166.32	2083.94
TCGA-EB-A550-01A-61R-A27Q-07	-749.708	53.4698	-696.238
TCGA-EE-A29M-06A-11R-A18T-07	-890.751	1290.05	399.301
TCGA-D9-A6EG-06A-12R-A32P-07	-519.234	-430.855	-950.089
TCGA-BF-AAP2-01A-11R-A40A-07	-918.807	706.129	-212.678
TCGA-DA-A1IA-06A-11R-A18S-07	-1313.89	-28.6368	-1342.52
TCGA-FS-A1ZK-06A-11R-A18T-07	-1037.62	-804.461	-1842.08
TCGA-GN-A262-06A-11R-A18T-07	-1595.93	-1011.15	-2607.08
TCGA-D3-A8GQ-06A-11R-A37K-07	-562.809	91.2509	-471.558
TCGA-BF-AAP1-01A-11R-A39D-07	-1055.92	-355.562	-1411.48
TCGA-BF-A1PX-01A-12R-A18T-07	487.431	2184.19	2671.63
TCGA-EE-A2A1-06A-11R-A18T-07	913.726	2138.62	3052.34
TCGA-EE-A2MF-06A-11R-A21D-07	-814.047	703.695	-110.352
TCGA-EE-A2M8-06A-12R-A18S-07	1132.16	3186.39	4318.55
TCGA-EE-A3J3-06A-11R-A20F-07	440.258	886.636	1326.89
TCGA-D3-A2JD-06A-11R-A18T-07	19.4146	1579.61	1599.02
TCGA-YD-A9TA-06A-11R-A39D-07	0.713482	1221.41	1222.12
TCGA-EE-A2MR-06A-11R-A18S-07	551.13	2857.81	3408.94
TCGA-D3-A5GL-06A-11R-A27Q-07	-923.622	-144.718	-1068.34
TCGA-D3-A8GR-06A-11R-A37K-07	-1000.28	-30.6844	-1030.96
TCGA-EB-A85J-01A-12R-A352-07	-843.162	1996.33	1153.17
TCGA-EE-A17X-06A-11R-A18S-07	-1033.64	221.359	-812.283
TCGA-D3-A1Q5-06A-11R-A18T-07	-309.854	-816.249	-1126.1
TCGA-D3-A2JG-06A-11R-A18T-07	-800.81	144.258	-656.552
TCGA-GN-A4U5-01A-11R-A32P-07	-256.264	1834.86	1578.6
TCGA-EE-A3AC-06A-11R-A18S-07	-995.142	1392.47	397.327
TCGA-ER-A19H-06A-12R-A18S-07	228.005	1154.89	1382.89
TCGA-D3-A2JH-06A-11R-A18T-07	3.94693	2389.57	2393.52
TCGA-FS-A1YW-06A-11R-A18T-07	-730.548	189.8	-540.749
TCGA-EE-A2ML-06A-11R-A18S-07	-484.608	1295.66	811.049
TCGA-D3-A1Q9-06A-11R-A18T-07	-390.865	717.344	326.478
TCGA-EE-A2M7-06A-11R-A18U-07	-54.63	1068.53	1013.9
TCGA-FS-A1ZW-06A-12R-A18T-07	-178.353	1862.45	1684.09
TCGA-D3-A8GE-06A-11R-A37K-07	997.309	1547.29	2544.6
TCGA-FS-A1ZT-06A-11R-A18U-07	-108.649	1564.72	1456.07
TCGA-YD-A89C-06A-11R-A37K-07	-955.322	-696.632	-1651.95
TCGA-D3-A51K-06A-11R-A266-07	-714.05	1234.05	519.999
TCGA-EE-A29N-06A-12R-A18S-07	-116.154	1975.36	1859.21
TCGA-D3-A8GV-06A-11R-A37K-07	-873.537	-4.53994	-878.076
TCGA-EB-A3Y7-01A-11R-A239-07	-910.588	91.4954	-819.093
TCGA-EE-A2GI-06A-11R-A18T-07	-412.071	1625.65	1213.58
TCGA-GN-A268-06A-11R-A18T-07	-1287	-467.294	-1754.29
TCGA-YG-AA3N-01A-11R-A38C-07	-491.891	1901.82	1409.93
TCGA-GN-A8LN-01A-11R-A37K-07	-671.105	403.419	-267.686
TCGA-D9-A6E9-06A-12R-A311-07	169.757	2783.21	2952.97
TCGA-FS-A1ZC-06A-11R-A18T-07	-680.177	-625.218	-1305.39
TCGA-3N-A9WD-06A-11R-A38C-07	-525.17	1417.76	892.588
TCGA-D3-A8GL-06A-11R-A37K-07	-1256.35	-953.927	-2210.28
TCGA-ER-A19T-01A-11R-A18T-07	-751.966	-1031.07	-1783.04
TCGA-HR-A2OG-06A-21R-A18U-07	988.255	1554.39	2542.65
TCGA-EB-A1NK-01A-11R-A18T-07	-194.107	517.806	323.699
TCGA-D9-A1X3-06A-11R-A18S-07	-831.101	-694.265	-1525.37
TCGA-EE-A3JA-06A-11R-A20F-07	193.643	1309.7	1503.35
TCGA-D3-A3MV-06A-11R-A21D-07	-590.289	-24.5581	-614.847
TCGA-D3-A2J6-06A-11R-A18T-07	-621.87	937.633	315.763
TCGA-FR-A3R1-01A-11R-A239-07	-662.689	643.107	-19.5822
TCGA-EE-A2GL-06A-11R-A18S-07	-271.695	2427.54	2155.84
TCGA-ER-A19Q-06A-11R-A18U-07	543.326	1980.47	2523.8
TCGA-EE-A3AB-06A-11R-A18S-07	294.021	1690.03	1984.05
TCGA-DA-A1I4-06A-11R-A18U-07	832.464	1582.92	2415.38
TCGA-BF-AAOU-01A-12R-A39D-07	-335.297	663.476	328.179
TCGA-FR-A44A-06A-11R-A24X-07	406.739	2846.26	3253
TCGA-D3-A3MR-06A-11R-A21D-07	238.515	2477.99	2716.5
TCGA-ER-A3ES-06A-11R-A20F-07	-1329.83	-1084.04	-2413.87
TCGA-RP-A690-06A-11R-A311-07	-1059.58	-55.14	-1114.72
TCGA-D3-A8GK-06A-11R-A37K-07	-1592.1	-729.679	-2321.78
TCGA-EE-A2GU-06A-11R-A18T-07	-962.96	1632.46	669.503
TCGA-D9-A3Z3-06A-11R-A239-07	189.866	1624.53	1814.4
TCGA-BF-A9VF-01A-11R-A37K-07	-1358.03	-400.4	-1758.43
TCGA-FS-A4F4-06A-12R-A266-07	475.426	1266.7	1742.13
TCGA-XV-AB01-06A-12R-A40A-07	102.81	1060.77	1163.58
TCGA-FS-A1ZB-06A-12R-A18S-07	815.943	1495.29	2311.23
TCGA-DA-A95Z-06A-11R-A37K-07	-1073.08	188.989	-884.087
TCGA-FR-A7U8-06A-21R-A352-07	-1109.25	-355.554	-1464.81
TCGA-EE-A2GC-06A-11R-A18T-07	179.744	1760.9	1940.64
TCGA-D3-A8GI-06A-11R-A37K-07	233.466	419.03	652.496
TCGA-D3-A8GC-06A-11R-A37K-07	-948.794	449.588	-499.206
TCGA-GN-A4U4-06A-11R-A32P-07	-1296.12	-71.5848	-1367.7
TCGA-XV-AAZW-01A-12R-A40A-07	-595.801	-325.479	-921.279
TCGA-EE-A29H-06A-12R-A18S-07	-567.151	994.762	427.611
TCGA-EE-A2M6-06A-12R-A18S-07	-698.196	1138.11	439.919
TCGA-FS-A4FD-06A-11R-A266-07	25.3025	57.7745	83.077
TCGA-EE-A2GE-06A-11R-A18T-07	1392.91	2525.53	3918.44
TCGA-GN-A4U9-06A-11R-A32P-07	-686.687	78.3415	-608.345
TCGA-D3-A1Q1-06A-21R-A18T-07	-893.541	-626.879	-1520.42
TCGA-EE-A3JH-06A-11R-A21D-07	866.802	3115.14	3981.94
TCGA-Z2-AA3V-06A-11R-A39D-07	117.911	2422.61	2540.52
TCGA-FS-A1Z4-06A-11R-A18T-07	265.074	2406.79	2671.87
TCGA-BF-A3DL-01A-11R-A20F-07	-337.564	137.177	-200.387
TCGA-FW-A3TU-06A-11R-A239-07	-1330.23	936.686	-393.541
TCGA-BF-A3DJ-01A-11R-A20F-07	-82.4538	1190.97	1108.52
TCGA-DA-A960-01A-11R-A37K-07	-1390.59	-178.955	-1569.55
TCGA-EB-A3XB-01A-11R-A239-07	-547.954	734.038	186.084
TCGA-D3-A51T-06A-11R-A266-07	-848.799	866.44	17.6408
TCGA-D9-A149-06A-11R-A18S-07	-236.582	1386.06	1149.48
TCGA-ER-A193-06A-12R-A18S-07	575.063	1745.02	2320.09
TCGA-EB-A5VU-01A-21R-A32P-07	-445.713	-32.6409	-478.354
TCGA-EB-A6QY-01A-12R-A32P-07	-1110.85	-54.5166	-1165.37
TCGA-DA-A1IC-06A-11R-A18S-07	-293.444	515.846	222.403
TCGA-D3-A51R-06A-11R-A266-07	-882.414	-1476.55	-2358.96
TCGA-D3-A3CF-06A-11R-A18T-07	365.234	2231.03	2596.26
TCGA-EE-A3JE-06A-11R-A20F-07	1524.41	2888.13	4412.54
TCGA-D3-A8GN-06A-11R-A37K-07	-171.174	1873.35	1702.18
TCGA-BF-A5EP-01A-12R-A27Q-07	-733.358	-269.872	-1003.23
TCGA-D3-A2J9-06A-11R-A18T-07	459.606	3217.7	3677.3
TCGA-D9-A6EA-06A-11R-A311-07	-1282.03	-43.2289	-1325.26
TCGA-EB-A5UL-06A-11R-A311-07	-876.612	1356.44	479.827
TCGA-FS-A1ZY-06A-11R-A18S-07	-825.19	-767.85	-1593.04
TCGA-WE-A8K5-06A-11R-A37K-07	109.623	777.103	886.726
TCGA-EE-A2A0-06A-11R-A18T-07	1891.84	2070.27	3962.11
TCGA-EB-A24C-01A-11R-A18T-07	-437.945	-302.505	-740.45
TCGA-D3-A2JB-06A-11R-A18T-07	-188.027	2724.44	2536.41
TCGA-FR-A69P-06A-21R-A311-07	93.3904	-99.4461	-6.05561
TCGA-EB-A5UM-01A-11R-A311-07	-730.311	1416.08	685.774
TCGA-FS-A1ZU-06A-12R-A18T-07	-500.472	-286.839	-787.31
