# Supplementary material for: Development of an IFNγ response‐related signature for predicting the survival of cutaneous melanoma
Source: Cancer Med. 2020 Sep 9;9(21):8186–201. doi: 10.1002/cam4.3438 (PMC7643661; doi:10.1002/cam4.3438)
Supplement: Supplementary file 15 — Supplementary Material [file CAM4-9-8186-s015.xlsx]

## Sheet: Sheet1
ID	StromalScore	ImmuneScore	ESTIMATEScore
TCGA-D7-A74A-01A-11R-A32D-31	-1202.14	606.254	-595.89
TCGA-CG-4441-01A-01R-1802-13	520.617	1073.56	1594.18
TCGA-BR-8591-01A-11R-2402-13	93.6617	1138.37	1232.03
TCGA-VQ-A91E-01A-31R-A414-31	-1267	984.45	-282.55
TCGA-D7-A6F0-01A-11R-A31P-31	-546.571	871.699	325.128
TCGA-IN-A6RI-01A-11R-A32D-31	-1352.98	-48.9382	-1401.91
TCGA-B7-A5TI-01A-11R-A31P-31	411.394	696.194	1107.59
TCGA-BR-A4J6-01A-11R-A251-31	-60.8383	419.598	358.76
TCGA-FP-7829-01A-11R-2055-13	128.936	404.158	533.094
TCGA-VQ-A8E7-01B-11R-A414-31	-437.581	28.177	-409.404
TCGA-VQ-AA6K-01A-11R-A414-31	-136.363	786.072	649.709
TCGA-RD-A8N0-01A-12R-A36D-31	895.866	2551.6	3447.46
TCGA-IN-A6RL-01A-11R-A32D-31	-634.886	554.284	-80.6024
TCGA-CD-8535-01A-11R-2343-13	-747.674	-442.807	-1190.48
TCGA-VQ-A91D-01A-11R-A414-31	-56.6972	931.14	874.442
TCGA-CD-8526-01A-11R-2343-13	70.8227	813.636	884.458
TCGA-BR-8361-01A-11R-2343-13	-396.429	1152.62	756.187
TCGA-BR-A4J4-01A-12R-A251-31	123.795	1074.61	1198.4
TCGA-MX-A5UJ-01A-11R-A31P-31	346.091	708.329	1054.42
TCGA-CG-4301-01A-01R-1157-13	851.528	1310.38	2161.91
TCGA-BR-6852-01A-11R-1884-13	727.993	2359.98	3087.97
TCGA-IN-A7NR-01A-11R-A354-31	-435.004	1068.86	633.855
TCGA-VQ-A8PD-01A-11R-A414-31	524.801	2263.88	2788.68
TCGA-BR-6563-01A-13R-2055-13	1514.29	2433.9	3948.2
TCGA-VQ-A925-01A-11R-A414-31	-913.522	148.82	-764.701
TCGA-VQ-A94P-01A-13R-A414-31	1258.9	1336.64	2595.54
TCGA-MX-A666-01A-11R-A31P-31	-893.083	530.033	-363.051
TCGA-BR-6709-01A-11R-1884-13	1106.09	2544.61	3650.69
TCGA-BR-8369-01A-11R-2343-13	61.2064	162.537	223.744
TCGA-HU-A4G9-01A-11R-A24K-31	-1716.88	-373.162	-2090.04
TCGA-BR-6565-01A-11R-1802-13	530.581	1497.94	2028.52
TCGA-CG-4460-01A-01R-1157-13	-382.705	536.208	153.503
TCGA-IN-8462-01A-11R-2343-13	85.0085	721.998	807.006
TCGA-RD-A7BS-01A-11R-A32D-31	245.66	1463.4	1709.06
TCGA-VQ-A8PK-01A-12R-A414-31	-370.618	454.088	83.4694
TCGA-D7-A6EX-01A-11R-A31P-31	-559.411	-220.303	-779.715
TCGA-HU-A4H4-01A-21R-A251-31	-192.48	1699.3	1506.82
TCGA-VQ-A8DT-01A-11R-A36D-31	-1190.74	227.37	-963.369
TCGA-HU-A4GF-01A-11R-A24K-31	-717.805	725.33	7.52517
TCGA-BR-8367-01A-11R-2343-13	793.666	668.767	1462.43
TCGA-IN-7808-01A-11R-2203-13	-31.2734	2885.49	2854.21
TCGA-BR-8297-01A-12R-2343-13	597.079	686.435	1283.51
TCGA-B7-5818-01A-11R-1602-13	-77.3436	1744.81	1667.46
TCGA-BR-8683-01A-11R-2402-13	571.493	775.242	1346.73
TCGA-BR-8366-01A-11R-2343-13	1147.71	2568.12	3715.84
TCGA-BR-8291-01A-11R-2343-13	1670.11	1845.2	3515.31
TCGA-VQ-A91X-01A-12R-A414-31	-1855.18	-549.372	-2404.56
TCGA-D7-6522-01A-11R-1802-13	1876.19	2988.72	4864.91
TCGA-BR-8682-01A-11R-2402-13	857.052	1130.94	1987.99
TCGA-CG-4436-01A-01R-1157-13	-633.391	1180.34	546.952
TCGA-BR-7901-01A-11R-2203-13	926.306	1277.01	2203.32
TCGA-BR-6707-01A-11R-1884-13	125.496	1868.58	1994.07
TCGA-HU-A4H5-01A-21R-A251-31	-865.987	546.41	-319.577
TCGA-FP-A4BF-01A-12R-A36D-31	1235.59	2515.57	3751.16
TCGA-CD-5798-01A-11R-1602-13	1068.74	1332.32	2401.06
TCGA-VQ-A8E2-01A-11R-A36D-31	299.393	273.736	573.129
TCGA-D7-A6F2-01A-12R-A31P-31	5.26444	1332.08	1337.34
TCGA-BR-7717-01A-11R-2055-13	171.304	648.318	819.622
TCGA-VQ-A8DZ-01A-11R-A36D-31	-464.912	392.846	-72.0657
TCGA-CG-5732-01A-11R-1602-13	-691.548	1710.37	1018.82
TCGA-BR-4191-01A-02R-1131-13	1016.14	2321.31	3337.44
TCGA-IN-8663-01A-11R-2402-13	-843.407	-101.569	-944.976
TCGA-R5-A7ZI-01A-11R-A354-31	-157.144	2196.47	2039.32
TCGA-BR-8686-01A-11R-2402-13	735.1	2113.46	2848.56
TCGA-CD-A486-01A-11R-A24K-31	119.206	830.18	949.386
TCGA-VQ-A8P3-01A-11R-A36D-31	9.67827	580.479	590.157
TCGA-BR-4256-01A-01R-1131-13	1661.48	2502.19	4163.67
TCGA-BR-6455-01A-11R-1802-13	240.142	1389.09	1629.24
TCGA-BR-8372-01A-11R-2343-13	-3.03994	1842.23	1839.19
TCGA-HU-A4H8-01A-11R-A251-31	-1314.3	224.856	-1089.44
TCGA-CG-4444-01A-01R-1157-13	523.151	1381.66	1904.81
TCGA-BR-A4CS-01A-11R-A24K-31	209.781	850.276	1060.06
TCGA-IN-A6RS-01A-12R-A354-31	-518.965	1279.95	760.981
TCGA-CD-A487-01A-21R-A24K-31	179.17	443.946	623.116
TCGA-D7-6822-01A-11R-1884-13	-482.69	418.396	-64.2943
TCGA-BR-8058-01A-31R-2343-13	1292.42	2365.62	3658.03
TCGA-HU-8238-01A-11R-2343-13	-98.1162	1165.91	1067.8
TCGA-VQ-A8PP-01A-21R-A414-31	-38.9681	882.214	843.246
TCGA-HJ-7597-01A-21R-2203-13	-949.648	1004.9	55.2522
TCGA-VQ-A8P8-01A-11R-A39E-31	134.359	1180.96	1315.32
TCGA-VQ-A8P5-01A-11R-A39E-31	128.574	748.908	877.482
TCGA-IN-A6RJ-01A-21R-A33Y-31	-1178.58	335.218	-843.363
TCGA-BR-6458-01A-11R-1802-13	871.054	1750.61	2621.66
TCGA-VQ-AA6D-01A-11R-A414-31	-1413.51	-267.817	-1681.33
TCGA-D7-6526-01A-11R-1802-13	-622.511	163.833	-458.678
TCGA-BR-4279-01A-01R-1131-13	2017.84	2148.3	4166.15
TCGA-BR-A4PF-01A-11R-A251-31	-178.532	1545.76	1367.23
TCGA-CG-5722-01A-21R-1602-13	396.094	2556.47	2952.57
TCGA-CG-4306-01A-01R-1157-13	498.085	1468.75	1966.84
TCGA-BR-A4J7-01A-31R-A251-31	1149.55	2016.15	3165.7
TCGA-BR-8081-01A-11R-2343-13	1029.77	2289.02	3318.79
TCGA-HU-A4GJ-01A-11R-A251-31	255.751	3121.61	3377.36
TCGA-D7-A6EZ-01A-11R-A31P-31	273.772	1810.95	2084.72
TCGA-D7-6528-01A-11R-1802-13	-943.357	45.4807	-897.877
TCGA-HU-A4G2-01A-11R-A251-31	-100.386	997.284	896.898
TCGA-VQ-A924-01A-11R-A414-31	-127.579	1027.98	900.398
TCGA-CG-4443-01A-01R-1157-13	-285.576	-223.173	-508.749
TCGA-BR-7722-01A-31R-2203-13	72.7762	895.327	968.103
TCGA-BR-A4J9-01A-12R-A251-31	776.098	986.989	1763.09
TCGA-VQ-AA64-01A-11R-A414-31	324.857	186.581	511.438
TCGA-VQ-A922-01A-11R-A414-31	292.986	-142.814	150.173
TCGA-D7-6521-01A-11R-1802-13	1119.91	1848.48	2968.4
TCGA-HU-A4GT-01A-21R-A251-31	-693.05	510.244	-182.807
TCGA-BR-7723-01A-11R-2055-13	57.6427	900.46	958.103
TCGA-R5-A805-01A-11R-A36D-31	687.055	2075.56	2762.61
TCGA-CG-4305-01A-01R-1157-13	832.313	1940.1	2772.41
TCGA-BR-6453-01A-11R-1802-13	943.162	2672.93	3616.09
TCGA-CD-5813-01A-11R-1602-13	1714.34	2386.86	4101.2
TCGA-CD-8534-01A-11R-2343-13	-17.4475	949.476	932.028
TCGA-VQ-AA6F-01A-31R-A414-31	-579.516	1082.19	502.672
TCGA-BR-8289-01A-11R-2343-13	294.817	395.089	689.907
TCGA-ZA-A8F6-01A-23R-A36D-31	797.56	1398.14	2195.7
TCGA-HU-A4GC-01A-12R-A251-31	-148.406	584.111	435.706
TCGA-VQ-A928-01A-11R-A414-31	203.932	288.902	492.835
TCGA-HU-A4GP-01A-11R-A251-31	-577.966	354.743	-223.223
TCGA-KB-A93J-01A-11R-A39E-31	-222.817	1634.57	1411.75
TCGA-IN-A6RN-01A-12R-A33Y-31	-1042.18	209.222	-832.96
TCGA-BR-7715-01A-11R-2055-13	307.988	72.3666	380.355
TCGA-BR-8678-01A-11R-2402-13	-295.27	7.88561	-287.384
TCGA-D7-A6EY-01A-21R-A31P-31	306.617	2071.1	2377.72
TCGA-IP-7968-01A-11R-2203-13	395.873	884.531	1280.4
TCGA-CG-4440-01A-01R-1157-13	-703.115	651.975	-51.1403
TCGA-F1-6875-01A-11R-2055-13	-962.889	-625.632	-1588.52
TCGA-HU-8244-01A-11R-2343-13	-1784.99	-48.2571	-1833.25
TCGA-VQ-A91A-01A-11R-A414-31	1208.65	1069.72	2278.37
TCGA-BR-8364-01A-11R-2343-13	1588.1	1544.61	3132.71
TCGA-VQ-A8PE-01A-11R-A414-31	-483.236	833.604	350.368
TCGA-FP-A8CX-01A-11R-A36D-31	-747.33	880.763	133.433
TCGA-BR-4267-01A-01R-1131-13	-139.039	939.951	800.912
TCGA-CG-5734-01A-11R-1602-13	285.363	2404.45	2689.81
TCGA-VQ-AA6A-01A-11R-A414-31	-1072.57	-34.5265	-1107.1
TCGA-BR-4187-01A-01R-1131-13	2040.9	2181.78	4222.68
TCGA-D7-A4YU-01A-21R-A251-31	495.559	2133.73	2629.29
TCGA-VQ-A8PU-01A-12R-A414-31	-1103.85	-50.0752	-1153.92
TCGA-BR-6457-01A-21R-1802-13	1453.7	1586.46	3040.16
TCGA-BR-8059-01A-11R-2343-13	687.164	281.483	968.647
TCGA-KB-A93G-01A-11R-A39E-31	1677.23	1501	3178.23
TCGA-MX-A5UG-01A-21R-A31P-31	1512.31	2394.85	3907.16
TCGA-CG-5718-01A-11R-1602-13	-19.044	1483.56	1464.51
TCGA-CG-4438-01A-01R-1157-13	82.6735	1668.17	1750.84
TCGA-CG-4475-01A-01R-1157-13	909.179	713.408	1622.59
TCGA-VQ-A8PC-01A-11R-A39E-31	196.451	1514.23	1710.68
TCGA-CD-A48C-01A-11R-A24K-31	185.887	752.148	938.035
TCGA-HU-A4HD-01A-11R-A251-31	-294.824	149.774	-145.049
TCGA-MX-A663-01A-11R-A31P-31	998.669	448.798	1447.47
TCGA-VQ-A8P2-01A-11R-A36D-31	-1161.97	-287.242	-1449.22
TCGA-VQ-A8E3-01A-11R-A39E-31	-624.725	1345.76	721.035
TCGA-RD-A7C1-01A-11R-A32D-31	203.294	2013.18	2216.47
TCGA-SW-A7EB-01A-11R-A354-31	-583.743	1035.56	451.818
TCGA-D7-6815-01A-11R-1884-13	52.4175	454.628	507.045
TCGA-BR-8484-01A-11R-2402-13	530.627	1865.98	2396.61
TCGA-D7-A4Z0-01A-22R-A251-31	575.412	1682.16	2257.57
TCGA-CG-5721-01A-11R-1602-13	483.551	2627.1	3110.65
TCGA-BR-A4J5-01A-21R-A251-31	1233.66	1257.65	2491.31
TCGA-BR-6456-01A-11R-1802-13	1108.41	1212.96	2321.38
TCGA-BR-7196-01A-11R-2055-13	1268.92	1831.03	3099.95
TCGA-CG-4469-01A-01R-1157-13	-218.077	1169.11	951.031
TCGA-D7-A6EV-01A-11R-A31P-31	-1005.39	14.2687	-991.121
TCGA-R5-A7ZE-01B-11R-A354-31	-1345.13	-457.553	-1802.69
TCGA-VQ-A91U-01A-11R-A414-31	-429.155	1180.75	751.59
TCGA-ZQ-A9CR-01A-11R-A39E-31	933.498	1437.98	2371.48
TCGA-HU-A4GY-01A-21R-A24K-31	1595.54	3045.63	4641.17
TCGA-BR-6452-01A-12R-1802-13	158.771	1274.07	1432.84
TCGA-HU-A4GD-01A-11R-A36D-31	-1612.62	-91.1528	-1703.77
TCGA-RD-A8N2-01A-12R-A36D-31	992.372	1071.26	2063.63
TCGA-RD-A8N6-01A-11R-A36D-31	-152.54	74.7521	-77.7882
TCGA-FP-8209-01A-11R-2343-13	1641.04	2520.82	4161.86
TCGA-IN-AB1X-01A-11R-A39E-31	-724.937	1543.89	818.949
TCGA-BR-A44T-01A-32R-A24K-31	816.511	2783.56	3600.07
TCGA-VQ-A92D-01A-11R-A414-31	-612.817	-340.037	-952.853
TCGA-VQ-A8PH-01A-12R-A414-31	-1135.4	579.448	-555.947
TCGA-D7-A748-01A-12R-A32D-31	1750.78	2247.26	3998.05
TCGA-BR-6705-01A-12R-1884-13	1579.16	1201.65	2780.81
TCGA-BR-A44U-01A-11R-A36D-31	43.703	135.438	179.141
TCGA-BR-8384-01A-21R-2402-13	1413.13	1478.29	2891.41
TCGA-BR-7716-01A-21R-2055-13	302.036	1819.01	2121.04
TCGA-RD-A8N9-01A-12R-A39E-31	1329.55	1549.47	2879.03
TCGA-BR-8588-01A-11R-2402-13	919.664	1852.51	2772.18
TCGA-VQ-A8PJ-01A-11R-A414-31	-1098.12	-85.1217	-1183.24
TCGA-CG-5724-01A-11R-1602-13	73.6948	1079.96	1153.65
TCGA-BR-8380-01A-11R-2343-13	903.424	676.735	1580.16
TCGA-BR-8368-01A-11R-2343-13	-896.364	671.046	-225.318
TCGA-BR-8080-01A-11R-2343-13	1399.97	1787.02	3186.99
TCGA-VQ-A94T-01A-11R-A414-31	-787.992	-317.541	-1105.53
TCGA-BR-6564-01A-12R-1884-13	1231.81	1387.74	2619.56
TCGA-BR-8592-01A-11R-2402-13	1284.98	1493.15	2778.12
TCGA-BR-7707-01A-11R-2055-13	-182.865	1008.2	825.339
TCGA-F1-6874-01A-11R-1884-13	237.414	1528.43	1765.85
TCGA-D7-8572-01A-11R-2343-13	921.243	1239.46	2160.7
TCGA-VQ-A8E0-01A-11R-A414-31	-823.766	776.373	-47.3923
TCGA-D7-6524-01A-11R-1802-13	1249.46	1607.54	2857
TCGA-VQ-A91K-01A-11R-A414-31	-5.43747	1156.18	1150.75
TCGA-R5-A7ZR-01A-11R-A354-31	-1070.22	344.814	-725.407
TCGA-CD-5799-01A-11R-1602-13	-163.09	317.776	154.686
TCGA-BR-8382-01A-11R-2402-13	517.409	1463.95	1981.36
TCGA-R5-A7ZF-01A-11R-A354-31	-1285.5	-170.135	-1455.63
TCGA-IN-AB1V-01A-21R-A414-31	-1416.53	150.315	-1266.21
TCGA-FP-7916-01A-11R-2203-13	946.558	2293.41	3239.97
TCGA-D7-8579-01A-11R-2343-13	1006.83	1418.52	2425.35
TCGA-IN-A7NU-01A-22R-A354-31	173.154	1351.03	1524.18
TCGA-BR-7851-01A-11R-2203-13	313.706	1038.67	1352.37
TCGA-FP-8210-01A-11R-2343-13	1540.84	2477.82	4018.66
TCGA-BR-8295-01A-11R-2343-13	-1222.18	-1053.89	-2276.07
TCGA-HU-8602-01A-11R-2402-13	1.47279	1693.56	1695.04
TCGA-VQ-A91Z-01A-11R-A414-31	-1718.34	-746.311	-2464.66
TCGA-CD-8531-01A-11R-2343-13	348.712	2185.88	2534.59
TCGA-VQ-A8PX-01A-12R-A414-31	-1395.12	672.137	-722.988
TCGA-BR-7959-01A-11R-2343-13	1124.73	769.655	1894.39
TCGA-HU-A4H3-01A-21R-A251-31	-635.575	572.141	-63.434
TCGA-CG-5717-01A-11R-1602-13	-139.275	1469.68	1330.41
TCGA-D7-6520-01A-11R-1802-13	417.328	629.165	1046.49
TCGA-BR-6803-01A-11R-1884-13	1132.42	1592.24	2724.67
TCGA-VQ-A94O-01A-11R-A414-31	-623.753	445.852	-177.902
TCGA-HU-8610-01A-22R-2402-13	346.459	1916.56	2263.02
TCGA-HU-8249-01A-11R-A36D-31	-691.997	883.986	191.989
TCGA-CD-8525-01A-11R-2343-13	213.933	1478.01	1691.94
TCGA-VQ-A8PO-01A-11R-A414-31	-16.0413	1567.39	1551.35
TCGA-VQ-A8PF-01A-11R-A414-31	718.616	2461.16	3179.77
TCGA-CD-5801-01A-11R-1602-13	130.011	2174.19	2304.2
TCGA-HU-A4GH-01A-11R-A24K-31	-1692.53	430.825	-1261.71
TCGA-BR-4253-01A-01R-1131-13	525.08	2856.08	3381.16
TCGA-HU-8608-01A-11R-2402-13	387.404	2558.09	2945.49
TCGA-CG-4466-01A-01R-1157-13	-1021.7	43.5921	-978.111
TCGA-VQ-A91Q-01A-12R-A414-31	84.2253	-43.1111	41.1142
TCGA-RD-A7BW-01A-11R-A32D-31	1572.44	2156.61	3729.05
TCGA-F1-A72C-01A-21R-A33Y-31	406.369	1170.49	1576.86
TCGA-BR-7704-01A-11R-2055-13	137.34	2107.83	2245.17
TCGA-RD-A7BT-01A-11R-A33Y-31	-1204.4	469.344	-735.058
TCGA-D7-6818-01A-11R-1884-13	1153.61	1539.55	2693.16
TCGA-CD-8533-01A-11R-2343-13	-498.188	-667.875	-1166.06
TCGA-3M-AB46-01A-11R-A414-31	-240.469	189.23	-51.2389
TCGA-F1-A448-01A-11R-A24K-31	724.09	1809.09	2533.18
TCGA-BR-8690-01A-11R-2402-13	606.916	1922.25	2529.16
TCGA-RD-A8NB-01A-12R-A39E-31	480.741	1706.54	2187.28
TCGA-CD-8528-01A-11R-2343-13	-24.9049	531.228	506.323
TCGA-RD-A8MW-01A-11R-A36D-31	991.933	1978.5	2970.43
TCGA-RD-A8N4-01A-21R-A36D-31	737.849	1171.45	1909.3
TCGA-HU-A4G8-01A-11R-A251-31	-404.718	1096.56	691.839
TCGA-CG-4437-01A-01R-1802-13	560.049	1869.34	2429.38
TCGA-BR-8381-01A-11R-2402-13	957.927	2305.85	3263.78
TCGA-D7-A747-01A-22R-A33Y-31	861.406	1673.42	2534.83
TCGA-FP-8631-01A-11R-2402-13	-173.555	78.2715	-95.2839
TCGA-FP-8211-01A-11R-2343-13	-863.598	920.593	56.9951
TCGA-BR-8373-01A-11R-2343-13	475.951	440.71	916.661
TCGA-HU-A4G3-01A-11R-A24K-31	-519.215	437.685	-81.5301
TCGA-D7-5577-01A-01R-1602-13	96.4413	2094.79	2191.23
TCGA-VQ-A8DV-01A-12R-A36D-31	-1205.8	-428.119	-1633.92
TCGA-KB-A6F7-01A-12R-A32D-31	-691.925	1444.52	752.591
TCGA-RD-A8MV-01A-11R-A36D-31	101.356	2335.06	2436.41
TCGA-BR-6802-01A-11R-1884-13	30.0614	1711.05	1741.11
TCGA-HF-A5NB-01A-11R-A31P-31	-1037.48	590.547	-446.932
TCGA-RD-A8N1-01A-12R-A36D-31	522.847	2402.86	2925.71
TCGA-D7-8570-01A-11R-2343-13	830.567	2660.64	3491.2
TCGA-VQ-A94U-01A-12R-A414-31	240.964	54.7419	295.706
TCGA-BR-A4IV-01A-31R-A251-31	1473.25	816.155	2289.4
TCGA-D7-6525-01A-11R-1802-13	230.299	735.26	965.559
TCGA-HU-A4H6-01A-11R-A251-31	-104.749	1387.31	1282.56
TCGA-BR-8676-01A-11R-2402-13	-523.213	1576.75	1053.54
TCGA-D7-6519-01A-11R-1802-13	-442.17	423.75	-18.4207
TCGA-D7-8573-01A-11R-2343-13	-944.973	333.866	-611.108
TCGA-KB-A93H-01A-11R-A39E-31	-1445.3	180.793	-1264.51
TCGA-BR-A4J8-01A-11R-A251-31	460.839	611.187	1072.03
TCGA-BR-8487-01A-11R-2402-13	-228.027	1089.03	861.005
TCGA-CD-8530-01A-11R-2343-13	1167.05	1040	2207.05
TCGA-VQ-A927-01A-12R-A414-31	-238.259	733.986	495.727
TCGA-IN-7806-01A-11R-2055-13	-812.485	115.41	-697.075
TCGA-BR-8077-01A-11R-2343-13	133.206	1623.51	1756.72
TCGA-CD-8532-01A-11R-2343-13	403.679	1981.38	2385.06
TCGA-BR-8589-01A-11R-2402-13	-524.357	2157.74	1633.38
TCGA-HU-A4GU-01A-11R-A251-31	-821.402	203.099	-618.303
TCGA-CG-5719-01A-11R-1602-13	1153.93	1422.34	2576.27
TCGA-VQ-A91N-01A-11R-A414-31	-1025.42	104.747	-920.674
TCGA-HU-A4H0-01A-11R-A251-31	-630.248	1584.24	953.989
TCGA-VQ-A8PQ-01A-11R-A414-31	773.449	2902.58	3676.03
TCGA-VQ-A94R-01A-11R-A414-31	483.63	743.913	1227.54
TCGA-SW-A7EA-01A-12R-A354-31	-174.582	894.112	719.53
TCGA-CD-5803-01A-11R-1602-13	1604.54	2579.26	4183.8
TCGA-D7-8578-01A-21R-2343-13	887.941	863.985	1751.93
TCGA-BR-8371-01A-11R-2343-13	584.867	1367.11	1951.98
TCGA-IN-A7NT-01A-21R-A354-31	-285.53	209.904	-75.6256
TCGA-VQ-AA6J-01A-11R-A414-31	39.2068	1763.36	1802.57
TCGA-VQ-A91S-01A-11R-A414-31	-536.987	1040.67	503.686
TCGA-CD-8524-01A-11R-2343-13	540.645	939.331	1479.98
TCGA-HU-A4GQ-01A-11R-A36D-31	198.925	844.328	1043.25
TCGA-HU-A4HB-01A-12R-A251-31	-224.159	2426.25	2202.09
TCGA-RD-A8N5-01A-12R-A36D-31	1405.42	1685.68	3091.1
TCGA-VQ-A91Y-01A-11R-A414-31	954.341	1687.01	2641.35
TCGA-BR-4257-01A-01R-1131-13	851.083	1711.75	2562.83
TCGA-BR-8483-01A-31R-2402-13	-677.413	-326.686	-1004.1
TCGA-R5-A7O7-01A-11R-A33Y-31	-90.1493	1001.64	911.496
TCGA-BR-8286-01A-12R-2343-13	294.396	984.989	1279.39
TCGA-D7-5578-01A-01R-1602-13	448.105	1470.86	1918.97
TCGA-FP-8099-01A-11R-2343-13	-18.4383	622.04	603.601
TCGA-CG-5726-01A-11R-1602-13	-1191.38	98.9257	-1092.46
TCGA-FP-7735-01A-11R-2055-13	-39.2666	1223.16	1183.89
TCGA-BR-8296-01A-11R-2343-13	121.876	1890.9	2012.77
TCGA-FP-A9TM-01A-11R-A39E-31	-994.222	1519.99	525.767
TCGA-CG-4477-01A-01R-1157-13	509.048	2050.24	2559.29
TCGA-VQ-A8PM-01A-21R-A414-31	244.077	1642.05	1886.12
TCGA-VQ-A8DU-01A-11R-A36D-31	-276.483	426.249	149.766
TCGA-IN-A6RR-01A-12R-A32D-31	-840.368	459.289	-381.08
TCGA-VQ-A8PB-01A-11R-A39E-31	-239.578	421.888	182.31
TCGA-BR-4201-01A-01R-1131-13	1433.13	1756.08	3189.21
TCGA-CD-8529-01A-11R-2343-13	1134.04	2202.89	3336.93
TCGA-D7-8574-01A-13R-2343-13	1533.53	2726.47	4260
TCGA-B7-A5TN-01A-21R-A31P-31	549.112	604.836	1153.95
TCGA-BR-7957-01A-11R-2203-13	1305.82	739.818	2045.64
TCGA-CG-5720-01A-11R-1602-13	472.134	1693.96	2166.09
TCGA-CD-5800-01A-11R-1602-13	-670.325	359.758	-310.568
TCGA-D7-A4YX-01A-11R-A251-31	-410.596	1408.11	997.516
TCGA-BR-8485-01A-11R-2402-13	356.495	1144.39	1500.89
TCGA-BR-6566-01A-11R-1802-13	676.787	1678.14	2354.93
TCGA-B7-A5TK-01A-12R-A36D-31	1015.04	2418	3433.04
TCGA-BR-7197-01A-11R-2203-13	-347.369	-253.938	-601.308
TCGA-VQ-AA69-01A-11R-A414-31	-991.781	654.422	-337.359
TCGA-D7-6527-01A-11R-1802-13	-102.722	735.851	633.13
TCGA-VQ-AA68-01A-11R-A414-31	-978.721	749.561	-229.16
TCGA-BR-4280-01A-01R-1131-13	-421.903	1234.23	812.329
TCGA-CD-A4MH-01A-11R-A251-31	-275.473	541.694	266.221
TCGA-CD-8527-01A-11R-2343-13	-441.881	629.786	187.905
TCGA-EQ-8122-01A-11R-2343-13	137.98	261.736	399.717
TCGA-BR-8687-01A-11R-2402-13	-120.542	185.968	65.4259
TCGA-VQ-AA6G-01A-11R-A414-31	-853.331	190.485	-662.846
TCGA-CD-A4MG-01A-11R-A251-31	473.689	1179.48	1653.17
TCGA-B7-A5TJ-01A-11R-A31P-31	-477.559	146.093	-331.466
TCGA-CD-A489-01A-11R-A24K-31	765.418	1309.16	2074.58
TCGA-BR-8680-01A-11R-2402-13	-1066.68	-660.564	-1727.25
TCGA-D7-8576-01A-11R-2343-13	-35.8678	637.405	601.537
TCGA-BR-6710-01A-11R-1884-13	-355.811	578.21	222.399
TCGA-BR-8284-01A-11R-2343-13	989.462	2002.5	2991.96
TCGA-CG-5723-01A-11R-1602-13	224.004	1958.68	2182.68
TCGA-BR-8590-01A-11R-2402-13	1153.25	1612.6	2765.86
TCGA-HU-A4GX-01A-12R-A251-31	-526.618	1592.82	1066.2
TCGA-CG-4465-01A-01R-1157-13	681.693	1456.59	2138.28
TCGA-BR-8677-01A-11R-2402-13	1128.91	1674.42	2803.33
TCGA-BR-8365-01A-21R-2343-13	1332.99	1370.4	2703.39
TCGA-CG-5725-01A-11R-1602-13	-932.437	-404.98	-1337.42
TCGA-D7-8575-01A-11R-2343-13	-230.044	1426.17	1196.13
TCGA-BR-A4QL-01A-31R-A251-31	-792.93	562.796	-230.134
TCGA-HU-A4H2-01A-11R-A251-31	-493.141	894.686	401.544
TCGA-BR-8060-01A-11R-2343-13	853.131	1252.38	2105.52
TCGA-VQ-A91V-01A-11R-A414-31	-1339.5	-50.664	-1390.16
TCGA-BR-7958-01A-21R-2343-13	759.938	2487.2	3247.14
TCGA-CD-A48A-01A-12R-A36D-31	-416.221	646.138	229.916
TCGA-FP-7998-01A-11R-2203-13	1276.74	2859.89	4136.63
TCGA-HU-8604-01A-11R-2402-13	634.444	2298.67	2933.11
TCGA-BR-6801-01A-11R-1884-13	192.414	310.499	502.914
