# Supplementary material for: Development of an IFNγ response‐related signature for predicting the survival of cutaneous melanoma
Source: Cancer Med. 2020 Sep 9;9(21):8186–201. doi: 10.1002/cam4.3438 (PMC7643661; doi:10.1002/cam4.3438)
Supplement: Supplementary file 17 — Supplementary Material [file CAM4-9-8186-s017.xlsx]

## Sheet: Supplementary file 13
Interferon Gamma Response gene set enriched in high immune score group via GSEA
PROBE	RANK IN GENE LIST	RANK METRIC SCORE	RUNNING ES
CD86	6	0.981266	0.0132056
IL10RA	32	0.899188	0.0243037
CD74	54	0.867379	0.0351695
FCGR1A	73	0.842238	0.0458432
PTPN6	82	0.824106	0.0567816
IL15RA	83	0.823729	0.0681261
IL2RB	88	0.81827	0.0791898
IRF1	90	0.816214	0.0903794
NLRC5	97	0.809433	0.101219
PSMB10	115	0.793446	0.111272
PSMB9	125	0.783745	0.121603
HLA-DMA	144	0.760594	0.131152
ITGB7	162	0.73553	0.140408
SOCS1	166	0.730597	0.150315
CSF2RB	169	0.729684	0.160262
TNFAIP2	172	0.728247	0.170189
IFI30	176	0.72652	0.18004
ZBP1	178	0.725587	0.189982
CCL5	180	0.724242	0.199905
GZMA	183	0.722249	0.209749
PSME1	199	0.708299	0.218732
CD38	202	0.706412	0.228358
PSME2	204	0.70519	0.238019
HLA-DRB1	217	0.69335	0.24695
TAP1	227	0.687284	0.255953
UBE2L6	231	0.685094	0.265234
HLA-B	238	0.680757	0.274301
GCH1	244	0.676317	0.283358
B2M	252	0.668671	0.292207
IL18BP	261	0.663775	0.300937
APOL6	262	0.663601	0.310077
IRF8	266	0.661969	0.319039
CXCL9	277	0.655603	0.327554
IRF5	287	0.648979	0.336029
STAT4	290	0.646399	0.344828
HLA-DQA1	291	0.645196	0.353714
EPSTI1	302	0.63665	0.361968
FPR1	312	0.628237	0.370157
NFKBIA	317	0.626869	0.378585
STAT1	337	0.6138	0.386061
VAMP5	346	0.608788	0.394034
SAMHD1	348	0.6087	0.402366
TAPBP	354	0.606428	0.410461
TNFSF10	370	0.598255	0.417928
IRF2	372	0.597684	0.426108
PSMB8	385	0.593533	0.433666
GBP4	400	0.585365	0.441007
PARP12	410	0.57807	0.448506
CIITA	413	0.574	0.456308
XCL1	416	0.572978	0.464097
NMI	436	0.558799	0.470815
SECTM1	451	0.54966	0.477665
P2RY14	452	0.549572	0.485234
LAP3	468	0.544898	0.491967
C1S	475	0.541428	0.499115
CXCL10	494	0.530863	0.505501
C1R	505	0.524204	0.512206
VAMP8	509	0.521553	0.519235
CD40	513	0.520816	0.526253
VCAM1	515	0.520163	0.533365
GPR18	530	0.511751	0.539693
PARP14	536	0.509936	0.546459
TRIM21	538	0.509203	0.55342
LCP2	546	0.504683	0.560011
CD274	558	0.498614	0.566312
IFI35	565	0.496015	0.572835
ST8SIA4	579	0.490687	0.578924
TRAFD1	593	0.483572	0.584916
WARS	601	0.481146	0.591182
SAMD9L	605	0.478605	0.597619
SERPING1	617	0.474009	0.603582
CD69	618	0.473814	0.610107
TRIM14	635	0.464239	0.615678
PIM1	639	0.460559	0.621866
CXCL11	652	0.455467	0.627522
CCL2	664	0.451806	0.633179
CMKLR1	681	0.445645	0.638494
SP110	686	0.444162	0.644405
MYD88	696	0.439794	0.649999
HLA-A	711	0.434821	0.655267
SOD2	727	0.425023	0.66035
OASL	728	0.422406	0.666167
IDO1	729	0.421648	0.671974
BATF2	753	0.414173	0.676495
ICAM1	797	0.390088	0.679656
SELP	802	0.388159	0.684796
DHX58	813	0.385189	0.689587
PML	827	0.380237	0.694155
BST2	833	0.377974	0.699103
MVP	835	0.375049	0.704217
IRF7	874	0.359642	0.707216
IL15	885	0.356555	0.711612
SLAMF7	886	0.356108	0.716517
IL4R	904	0.351651	0.720486
IL7	905	0.351407	0.725325
SLC25A28	906	0.35065	0.730154
IFIH1	913	0.347873	0.734637
IRF9	945	0.337612	0.737692
KLRK1	948	0.336692	0.742226
CCL7	959	0.333798	0.746309
TXNIP	964	0.333085	0.750691
CASP4	974	0.326582	0.754726
CMPK2	978	0.326032	0.759062
BANK1	985	0.323982	0.763215
ZNFX1	1021	0.317102	0.765782
CASP8	1031	0.315485	0.769664
RSAD2	1038	0.313826	0.773678
ISG15	1039	0.313704	0.777998
SOCS3	1050	0.310881	0.781765
CFB	1075	0.305592	0.78474
OAS2	1110	0.296975	0.787081
DDX60	1163	0.284859	0.78833
STAT2	1168	0.283155	0.792024
IFITM3	1189	0.278758	0.794835
OGFR	1193	0.278082	0.79851
IFNAR2	1230	0.269862	0.800376
OAS3	1256	0.264024	0.802726
EIF4E3	1266	0.260905	0.805856
CASP7	1267	0.260707	0.809447
XAF1	1334	0.249622	0.809491
FAS	1336	0.249385	0.812874
MX1	1337	0.249249	0.816306
JAK2	1338	0.24881	0.819733
FGL2	1386	0.236043	0.820567
LYSMD2	1396	0.234994	0.82334
IFI27	1409	0.233117	0.825934
IFIT3	1410	0.232992	0.829143
TNFAIP3	1426	0.229197	0.831528
RTP4	1430	0.227962	0.834513
IFI44L	1448	0.224808	0.836735
LGALS3BP	1485	0.219777	0.83791
HELZ2	1493	0.218319	0.840557
STAT3	1533	0.210105	0.841445
DDX58	1542	0.208826	0.84391
IFI44	1556	0.207007	0.846092
CASP1	1606	0.199873	0.846325
PSMA3	1629	0.197333	0.847911
IFIT2	1653	0.19456	0.849408
USP18	1698	0.189739	0.849758
IFITM2	1731	0.185159	0.850662
RBCK1	1775	0.179664	0.850925
CASP3	1844	0.172506	0.849804
IL6	1901	0.16771	0.849234
PTPN2	1913	0.165831	0.850952
TRIM26	1931	0.164586	0.852345
NFKB1	1959	0.161871	0.853185
RIPK2	2004	0.156729	0.853081
NCOA3	2038	0.154131	0.853507
ISOC1	2069	0.151364	0.854049
HERC6	2107	0.147833	0.854182
LY6E	2140	0.144811	0.85453
PSMB2	2174	0.141767	0.854786
