# Supplementary material for: Development of an IFNγ response‐related signature for predicting the survival of cutaneous melanoma
Source: Cancer Med. 2020 Sep 9;9(21):8186–201. doi: 10.1002/cam4.3438 (PMC7643661; doi:10.1002/cam4.3438)
Supplement: Supplementary file 18 — Supplementary Material [file CAM4-9-8186-s018.xlsx]

## Sheet: Sheet1
Univariate Cox regression analysis of IFNγ response-related geneset
gene	HR	z	pvalue
GBP4	0.778934	-6.13657	8.43207e-10
IRF2	0.494163	-5.93953	2.85841e-09
UBE2L6	0.711962	-5.9273	3.07965e-09
NMI	0.624439	-5.8677	4.41887e-09
PARP12	0.665768	-5.83707	5.31264e-09
SAMD9L	0.706309	-5.83118	5.50378e-09
LAP3	0.650332	-5.82347	5.76368e-09
B2M	0.739388	-5.62024	1.90689e-08
SAMHD1	0.723395	-5.59549	2.20002e-08
IFIH1	0.703191	-5.59113	2.25602e-08
CXCL11	0.738148	-5.57693	2.44807e-08
CXCL10	0.837414	-5.57418	2.48693e-08
HLA-DRB1	0.815715	-5.54394	2.95738e-08
DDX60	0.679573	-5.53165	3.17239e-08
PARP14	0.688482	-5.50301	3.73364e-08
STAT1	0.748412	-5.49005	4.01822e-08
PSMB9	0.762253	-5.45387	4.9284e-08
APOL6	0.731458	-5.43082	5.60955e-08
GCH1	0.662885	-5.39927	6.69134e-08
IRF1	0.747085	-5.39067	7.01944e-08
CD86	0.689755	-5.35716	8.45384e-08
CD38	0.685389	-5.29328	1.20143e-07
HLA-DMA	0.782102	-5.21907	1.79824e-07
PSME1	0.597685	-5.20397	1.95073e-07
CXCL9	0.858134	-5.18623	2.14591e-07
HLA-DQA1	0.821392	-5.18421	2.16932e-07
CD74	0.831999	-5.15767	2.50039e-07
GZMA	0.800037	-5.15666	2.51389e-07
IFIT2	0.72084	-5.14225	2.71463e-07
IDO1	0.780876	-5.13977	2.7507e-07
LCP2	0.732799	-5.11717	3.1016e-07
IFNAR2	0.547831	-5.11252	3.17897e-07
NLRC5	0.685108	-5.10815	3.2533e-07
EPSTI1	0.717991	-5.08323	3.71074e-07
SOD2	0.677543	-5.08317	3.7119e-07
CD274	0.629546	-5.08137	3.74727e-07
IL18BP	0.718947	-5.0575	4.24785e-07
ZBP1	0.514672	-5.01972	5.17476e-07
IFITM3	0.729156	-4.99436	5.90305e-07
CCL5	0.840539	-4.9687	6.74048e-07
PSME2	0.631479	-4.95538	7.21873e-07
HLA-B	0.821888	-4.91218	9.00679e-07
IL15	0.397027	-4.8261	1.39232e-06
CIITA	0.708401	-4.82054	1.43173e-06
SECTM1	0.7488	-4.78357	1.72205e-06
RSAD2	0.689857	-4.75563	1.9783e-06
FCGR1A	0.685514	-4.72338	2.31959e-06
IL10RA	0.757598	-4.70419	2.5487e-06
TRIM21	0.672608	-4.67946	2.87632e-06
STAT4	0.543874	-4.67103	2.997e-06
CFB	0.427965	-4.65899	3.17758e-06
IL15RA	0.646901	-4.64335	3.42812e-06
FGL2	0.811199	-4.64264	3.43981e-06
IFIT3	0.784929	-4.62044	3.8293e-06
SERPING1	0.79719	-4.60574	4.11008e-06
CD40	0.759068	-4.59966	4.23186e-06
ST8SIA4	0.63429	-4.55606	5.2123e-06
KLRK1	0.27849	-4.54001	5.62508e-06
CASP8	0.603203	-4.5298	5.90406e-06
NFKBIA	0.672959	-4.52892	5.9287e-06
IFI44L	0.753672	-4.51104	6.45114e-06
PSMB8	0.762013	-4.48987	7.12655e-06
XAF1	0.649409	-4.48503	7.29043e-06
BST2	0.846503	-4.47568	7.61669e-06
IRF9	0.546125	-4.46243	8.10362e-06
TRAFD1	0.572246	-4.45236	8.49307e-06
PTPN6	0.781932	-4.41256	1.02154e-05
CMPK2	0.678452	-4.37537	1.21226e-05
CASP7	0.639156	-4.34548	1.38969e-05
IL2RB	0.79422	-4.3398	1.42616e-05
CD69	0.678365	-4.3177	1.57665e-05
OASL	0.743283	-4.29786	1.72458e-05
IFI30	0.432601	-4.28406	1.83511e-05
VAMP5	0.806956	-4.27452	1.91551e-05
BATF2	0.764343	-4.24471	2.18879e-05
TAP1	0.807884	-4.21556	2.49158e-05
TNFSF10	0.786777	-4.20962	2.55796e-05
DDX58	0.723994	-4.20284	2.63592e-05
EIF4E3	0.625809	-4.14002	3.47272e-05
CSF2RB	0.753926	-4.10743	4.00094e-05
SOCS1	0.739102	-4.08177	4.46931e-05
IFI44	0.807632	-4.01947	5.83293e-05
FAS	0.729757	-4.01703	5.89364e-05
OAS2	0.82416	-4.01149	6.03364e-05
IFI27	0.877102	-4.00226	6.27411e-05
JAK2	0.677723	-3.98747	6.67812e-05
IFI35	0.789128	-3.98027	6.88375e-05
FPR1	0.731341	-3.96055	7.47765e-05
IRF8	0.786596	-3.91939	8.87747e-05
CCL2	0.819198	-3.89983	9.62599e-05
XCL1	0.598105	-3.89194	9.94454e-05
PSMA3	0.608142	-3.86436	0.000111382
IRF7	0.793316	-3.8028	0.00014307
IFITM2	0.803709	-3.79688	0.000146529
TAPBP	0.751303	-3.77596	0.000159392
SLAMF7	0.850206	-3.76855	0.000164201
STAT3	0.650008	-3.75205	0.000175397
LYSMD2	0.703966	-3.74595	0.000179709
PSMB10	0.786077	-3.72911	0.000192154
ZNFX1	0.652336	-3.71486	0.00020332
SP110	0.608206	-3.68113	0.000232199
TRIM14	0.736613	-3.67704	0.000235952
DHX58	0.744636	-3.64003	0.000272601
P2RY14	0.52457	-3.59843	0.000320141
RBCK1	0.6438	-3.59386	0.000325818
ICAM1	0.83593	-3.54863	0.000387247
ISG15	0.861003	-3.54646	0.000390438
TNFAIP2	0.807548	-3.49014	0.000482765
PTPN2	0.624345	-3.46418	0.000531847
CMKLR1	0.790552	-3.40853	0.000653144
VCAM1	0.81837	-3.39323	0.000690737
GPR18	0.683035	-3.3617	0.000774642
ITGB7	0.726082	-3.33109	0.000865062
CCL7	0.680566	-3.32022	0.000899463
PML	0.653014	-3.31086	0.000930102
C1R	0.851107	-3.29685	0.000977746
CASP3	0.700505	-3.28687	0.00101308
C1S	0.865898	-3.23251	0.00122707
OGFR	0.692657	-3.21484	0.00130518
IRF5	0.747534	-3.20039	0.0013724
HERC6	0.775114	-3.17345	0.00150637
RTP4	0.831986	-3.15221	0.00162041
CASP4	0.769873	-2.99709	0.00272571
WARS	0.866585	-2.98838	0.00280462
NCOA3	0.706648	-2.9604	0.00307238
MX1	0.871188	-2.8779	0.00400327
MVP	0.813474	-2.75932	0.0057921
HLA-A	0.865389	-2.70841	0.00676065
IL7	0.637011	-2.67463	0.0074812
OAS3	0.853526	-2.62562	0.00864906
HELZ2	0.82968	-2.45954	0.0139116
ISOC1	0.747435	-2.3905	0.0168257
IL4R	0.81849	-2.37792	0.0174106
NFKB1	0.759456	-2.33378	0.0196073
STAT2	0.807418	-2.26767	0.0233494
USP18	0.855285	-2.186	0.0288157
PIM1	0.855088	-2.12929	0.0332304
MYD88	0.781684	-2.10505	0.0352871
SLC25A28	0.782492	-1.95545	0.0505298
SOCS3	0.890616	-1.93885	0.0525196
CASP1	0.912189	-1.90749	0.0564573
BANK1	0.839626	-1.83774	0.0661011
LY6E	0.927159	-1.56904	0.116637
TNFAIP3	0.906717	-1.49973	0.133683
IL6	0.875042	-1.42307	0.154715
TXNIP	0.909081	-1.41932	0.155807
LGALS3BP	0.920419	-1.38101	0.167277
RIPK2	0.835496	-1.35379	0.175804
VAMP8	0.937784	-1.32789	0.184214
SELP	0.938233	-0.761949	0.44609
TRIM26	1.10838	0.746711	0.455238
PSMB2	1.08644	0.527238	0.598028
